# Supplementary material for: Designing a Multi-Epitope Vaccine Candidate Against Rhodococcus equi Based on the Bioinformatics Technique
Source: Vet Sci. 2026 Jul 7;13(7):655. doi: 10.3390/vetsci13070655 (PMC13417819; doi:10.3390/vetsci13070655)
Supplement: Supplementary file 1 [file vetsci-13-00655-s001.zip]

Archive with 11 entries (11 files):
- Fig S.1 Flow diagram of the multi-epitope vaccine design in this study..pdf
- Fig S.2 Secondary structure of multi-epitopes vaccine constructs.pdf
- Fig S.3 3D structures of the vaccine constructs.pdf
- Fig S.4 ElliPro tool for V3 and V4 conformational B cell epitope analysis results. Yellow spheres represent conformational B-cell epitopes.pdf
- Fig S.5 The multi-epitope vaccine was computer cloned into the pET-30a(+) expression vector. The codons of the vaccine are indicated in gray.pdf
- Fig. S.6 Raw Uncropped Image of SDS-PAGE of Induced Expression of the Multi-Epitope Vaccine.pdf
- Table S.1 Antigenic epitopes.xlsx
- Table S.2 Assembly of multi- epitopes vaccine constructs.xlsx
- Table S.3 Predicting conformational B-cell epitopes of V3 and V4 .xlsx
- Table S.4 The docking results of two target protein.xlsx
- Table S.5 Protein–protein docking score of V3 and V4 by HDOCK.xlsx
