# Supplementary material for: Designing a Multi-Epitope Vaccine Candidate Against Rhodococcus equi Based on the Bioinformatics Technique
Source: Vet Sci. 2026 Jul 7;13(7):655. doi: 10.3390/vetsci13070655 (PMC13417819; doi:10.3390/vetsci13070655)
Supplement: Supplementary file 1 [file vetsci-13-00655-s001.zip › Table S.1 Antigenic epitopes.xlsx]

## Sheet: Prediction of B-cell, MHC I, an
Prediction of B-cell, MHC I, and MHC II epitopes a: The ABCPred server was used (threshold value > 0.8) to predicted linear B cell epitopes (20-mer). b: The 20-mer B cell epitopes were analyzed for MHC I epitopes (9-mer) and MHC II epitopes (15-mer) for binding with MHC I and MHC II alleles by using IEDB analysis resource NetMHCpan EL 4.1 (per_rank ≤ 0.2) and recommended 2.22 (per_rank ≤ 10) tool…
>WP_013414996.1
ABCpred Prediction Server (20mer)					IEDB MHC-I Binding Predictions-NetMHCpan EL 4.1 (9mer)									IEDB MHC-II Binding Predictions-recommended 2.22 (15mer)
Rank	Sequence	Start position	Score（≥0.8）		allele	seq_num	start	end	length	peptide	score	per_rank(≤0.2)		allele	seq_num	start	end	length	method	peptide	per_rank（≤10）
1	IQSMLQAVGFTVDIVYNSGI	394	0.9		HLA-B*35:01	17	9	17	9	SPDPSTVVF	0.995947	0.01		HLA-DPA1*02:01/DPB1*14:01	8	3	17	15	NetMHCIIpan	AQRRALAIQSMLQAV	0.1
2	GLVGEQPDGGDAVSGGMLSY	43	0.88		HLA-B*18:01	6	7	15	9	DESPFMRMY	0.993267	0.01		HLA-DPA1*02:01/DPB1*14:01	8	2	16	15	NetMHCIIpan	GAQRRALAIQSMLQA	0.1
3	SQNELVLAANPGYWDGRPNL	223	0.88		HLA-A*29:02	12	4	12	9	AIYDVLMRY	0.979458	0.01		HLA-DRB1*01:01	6	6	20	15	Consensus (comb.lib./smm/nn)	LDESPFMRMYGNLAS	0.14
4	GINDLVKMMYAKHDFDLGES	412	0.87		HLA-B*35:03	17	9	17	9	SPDPSTVVF	0.978273	0.01		HLA-DRB1*01:01	6	5	19	15	Consensus (comb.lib./smm/nn)	VLDESPFMRMYGNLA	0.16
5	ADTVHNALEAGDVGYVYTAS	273	0.87		HLA-B*44:03	6	7	15	9	DESPFMRMY	0.97787	0.01		HLA-DPA1*02:01/DPB1*14:01	8	1	15	15	NetMHCIIpan	PGAQRRALAIQSMLQ	0.2
6	SAFNVLDESPFMRMYGNLAS	431	0.86		HLA-B*53:01	17	9	17	9	SPDPSTVVF	0.973651	0.01		HLA-DPA1*02:01/DPB1*14:01	8	4	18	15	NetMHCIIpan	QRRALAIQSMLQAVG	0.2
7	GKLTYAGLNEPGAQRRALAI	375	0.86		HLA-B*07:02	17	9	17	9	SPDPSTVVF	0.961542	0.03		HLA-DRB1*04:05	6	6	20	15	Consensus (smm/nn/sturniolo)	LDESPFMRMYGNLAS	0.44
8	PGAQRRALAIQSMLQAVGFT	385	0.85		HLA-B*35:01	5	9	17	9	EAGDVGYVY	0.961418	0.02		HLA-DRB1*04:05	6	5	19	15	Consensus (smm/nn/sturniolo)	VLDESPFMRMYGNLA	0.52
9	EKKGTHTQVWKVTVDKVESP	151	0.85		HLA-B*27:05	8	5	13	9	RRALAIQSM	0.947179	0.02		HLA-DRB4*01:01	8	5	19	15	Consensus (comb.lib./smm/nn)	RRALAIQSMLQAVGF	0.56
10	GPGMIVAPSSTANGTFTPIG	193	0.83		HLA-B*44:02	6	7	15	9	DESPFMRMY	0.94421	0.01		HLA-DRB1*15:01	6	6	20	15	Consensus (smm/nn/sturniolo)	LDESPFMRMYGNLAS	0.58
11	TVDIVYNSGINDLVKMMYAK	404	0.82		HLA-A*30:01	14	7	15	9	RVREAIVKA	0.932402	0.01		HLA-DRB4*01:01	8	3	17	15	Consensus (comb.lib./smm/nn)	AQRRALAIQSMLQAV	0.6
12	EMAAIYDVLMRYDTATKEYQ	86	0.81		HLA-A*29:02	2	12	20	9	AVSGGMLSY	0.930798	0.02		HLA-DRB4*01:01	8	2	16	15	Consensus (comb.lib./smm/nn)	GAQRRALAIQSMLQA	0.61
13	VREAIVKALNPETFNERGEG	312	0.81		HLA-B*49:01	17	7	15	9	VESPDPSTV	0.928037	0.01		HLA-DRB4*01:01	8	4	18	15	Consensus (comb.lib./smm/nn)	QRRALAIQSMLQAVG	0.61
14	RAASDPRVREAIVKALNPET	305	0.81		HLA-A*03:01	12	4	12	9	AIYDVLMRY	0.927842	0.02		HLA-DRB4*01:01	8	6	20	15	Consensus (comb.lib./smm/nn)	RALAIQSMLQAVGFT	0.64
15	ASMGGVQVLNQREGRAASDP	291	0.81		HLA-B*27:02	8	5	13	9	RRALAIQSM	0.922918	0.05		HLA-DPA1*02:01/DPB1*14:01	8	5	19	15	NetMHCIIpan	RRALAIQSMLQAVGF	0.71
16	TFTPIGAGPFTVEKFASQNE	207	0.81		HLA-A*30:02	12	4	12	9	AIYDVLMRY	0.921	0.01		HLA-DQA1*01:01/DQB1*05:01	1	2	16	15	Consensus (comb.lib./smm/nn)	QSMLQAVGFTVDIVY	1.1
17	KVTVDKVESPDPSTVVFTLK	161	0.81		HLA-B*15:25	12	4	12	9	AIYDVLMRY	0.91991	0.03		HLA-DQA1*01:01/DQB1*05:01	1	3	17	15	Consensus (comb.lib./smm/nn)	SMLQAVGFTVDIVYN	1.2
18	LMRYDTATKEYQPQLAQSLT	94	0.8		HLA-B*15:25	2	12	20	9	AVSGGMLSY	0.896218	0.04		HLA-DQA1*01:01/DQB1*05:01	1	4	18	15	Consensus (comb.lib./smm/nn)	MLQAVGFTVDIVYNS	1.3
					HLA-A*11:01	12	4	12	9	AIYDVLMRY	0.889877	0.02		HLA-DQA1*01:01/DQB1*05:01	1	1	15	15	Consensus (comb.lib./smm/nn)	IQSMLQAVGFTVDIV	1.4
					HLA-B*35:03	17	11	19	9	DPSTVVFTL	0.877624	0.03		HLA-DQA1*01:01/DQB1*05:01	1	5	19	15	Consensus (comb.lib./smm/nn)	LQAVGFTVDIVYNSG	1.5
					HLA-C*01:02	18	11	19	9	YQPQLAQSL	0.863582	0.01		HLA-DRB1*08:02	12	3	17	15	Consensus (smm/nn/sturniolo)	AAIYDVLMRYDTATK	1.6
					HLA-C*08:02	17	9	17	9	SPDPSTVVF	0.862853	0.06		HLA-DRB1*08:02	12	4	18	15	Consensus (smm/nn/sturniolo)	AIYDVLMRYDTATKE	1.6
					HLA-A*11:01	16	6	14	9	GAGPFTVEK	0.858925	0.04		HLA-DRB1*08:02	12	5	19	15	Consensus (smm/nn/sturniolo)	IYDVLMRYDTATKEY	1.6
					HLA-A*30:02	2	12	20	9	AVSGGMLSY	0.857279	0.01		HLA-DRB1*08:02	12	6	20	15	Consensus (smm/nn/sturniolo)	YDVLMRYDTATKEYQ	1.6
					HLA-C*04:01	17	9	17	9	SPDPSTVVF	0.849985	0.02		HLA-DRB1*08:02	10	1	15	15	Consensus (smm/nn/sturniolo)	GPGMIVAPSSTANGT	1.9
					HLA-C*14:02	11	5	13	9	VYNSGINDL	0.847106	0.04		HLA-DRB1*04:01	6	6	20	15	Consensus (smm/nn/sturniolo)	LDESPFMRMYGNLAS	2.2
					HLA-B*15:01	2	12	20	9	AVSGGMLSY	0.843643	0.05		HLA-DRB1*08:02	10	2	16	15	Consensus (smm/nn/sturniolo)	PGMIVAPSSTANGTF	2.4
					HLA-C*05:01	17	9	17	9	SPDPSTVVF	0.843154	0.08		HLA-DRB1*08:02	6	6	20	15	Consensus (smm/nn/sturniolo)	LDESPFMRMYGNLAS	2.9
					HLA-B*15:01	12	4	12	9	AIYDVLMRY	0.838766	0.05		HLA-DRB3*02:02	11	1	15	15	NetMHCIIpan	TVDIVYNSGINDLVK	3
					HLA-A*26:01	12	4	12	9	AIYDVLMRY	0.824247	0.04		HLA-DRB1*03:01	12	6	20	15	Consensus (smm/nn/sturniolo)	YDVLMRYDTATKEYQ	3
					HLA-B*15:02	2	12	20	9	AVSGGMLSY	0.820596	0.04		HLA-DRB3*02:02	11	2	16	15	NetMHCIIpan	VDIVYNSGINDLVKM	3.1
					HLA-B*15:02	17	9	17	9	SPDPSTVVF	0.819908	0.04		HLA-DQA1*01:02/DQB1*06:02	11	6	20	15	Consensus (comb.lib./smm/nn)	YNSGINDLVKMMYAK	3.1
					HLA-C*14:02	12	11	19	9	RYDTATKEY	0.818921	0.05		HLA-DRB1*03:01	12	5	19	15	Consensus (smm/nn/sturniolo)	IYDVLMRYDTATKEY	3.5
					HLA-C*14:02	18	3	11	9	RYDTATKEY	0.818921	0.05		HLA-DQA1*01:02/DQB1*06:02	8	3	17	15	Consensus (comb.lib./smm/nn)	AQRRALAIQSMLQAV	3.6
					HLA-B*07:02	7	10	18	9	EPGAQRRAL	0.818364	0.07		HLA-DQA1*01:02/DQB1*06:02	8	2	16	15	Consensus (comb.lib./smm/nn)	GAQRRALAIQSMLQA	3.6
					HLA-A*11:01	2	12	20	9	AVSGGMLSY	0.811021	0.07		HLA-DQA1*01:02/DQB1*06:02	4	1	15	15	Consensus (comb.lib./smm/nn)	GINDLVKMMYAKHDF	3.6
					HLA-C*03:03	15	1	9	9	ASMGGVQVL	0.802477	0.03		HLA-DRB1*13:02	3	1	15	15	Consensus (smm/nn/sturniolo)	SQNELVLAANPGYWD	3.8
					HLA-C*03:04	15	1	9	9	ASMGGVQVL	0.802477	0.03		HLA-DRB1*13:02	11	1	15	15	Consensus (smm/nn/sturniolo)	TVDIVYNSGINDLVK	3.8
					HLA-B*51:01	17	11	19	9	DPSTVVFTL	0.786564	0.04		HLA-DRB1*13:02	11	2	16	15	Consensus (smm/nn/sturniolo)	VDIVYNSGINDLVKM	3.8
					HLA-B*15:02	12	4	12	9	AIYDVLMRY	0.777892	0.06		HLA-DQA1*05:01/DQB1*03:01	16	1	15	15	Consensus (comb.lib./smm/nn)	TFTPIGAGPFTVEKF	3.9
					HLA-A*26:01	2	12	20	9	AVSGGMLSY	0.765	0.05		HLA-DQA1*05:01/DQB1*03:01	16	2	16	15	Consensus (comb.lib./smm/nn)	FTPIGAGPFTVEKFA	4
					HLA-C*17:01	15	1	9	9	ASMGGVQVL	0.756801	0.05		HLA-DRB4*01:01	4	3	17	15	Consensus (comb.lib./smm/nn)	NDLVKMMYAKHDFDL	4
					HLA-B*15:02	5	9	17	9	EAGDVGYVY	0.752231	0.07		HLA-DRB4*01:01	8	1	15	15	Consensus (comb.lib./smm/nn)	PGAQRRALAIQSMLQ	4
					HLA-A*03:01	2	12	20	9	AVSGGMLSY	0.749294	0.13		HLA-DRB1*13:02	3	2	16	15	Consensus (smm/nn/sturniolo)	QNELVLAANPGYWDG	4
					HLA-B*40:01	17	7	15	9	VESPDPSTV	0.742092	0.14		HLA-DRB1*12:01	8	5	19	15	Consensus (smm/nn)	RRALAIQSMLQAVGF	4.1
					HLA-A*11:01	9	8	16	9	QVWKVTVDK	0.73957	0.11		HLA-DRB1*03:01	12	1	15	15	Consensus (smm/nn/sturniolo)	EMAAIYDVLMRYDTA	4.2
					HLA-B*46:01	12	4	12	9	AIYDVLMRY	0.735333	0.04		HLA-DPA1*01:03/DPB1*04:01	6	1	15	15	NetMHCIIpan	SAFNVLDESPFMRMY	4.2
					HLA-B*13:02	3	1	9	9	SQNELVLAA	0.734185	0.04		HLA-DRB3*02:02	11	3	17	15	NetMHCIIpan	DIVYNSGINDLVKMM	4.3
					HLA-C*16:01	15	1	9	9	ASMGGVQVL	0.732011	0.04		HLA-DRB1*03:01	12	2	16	15	Consensus (smm/nn/sturniolo)	MAAIYDVLMRYDTAT	4.3
					HLA-B*46:01	2	12	20	9	AVSGGMLSY	0.715703	0.05		HLA-DRB1*13:02	3	3	17	15	Consensus (smm/nn/sturniolo)	NELVLAANPGYWDGR	4.4
					HLA-B*53:01	17	11	19	9	DPSTVVFTL	0.714069	0.05		HLA-DQA1*01:01/DQB1*05:01	1	6	20	15	Consensus (comb.lib./smm/nn)	QAVGFTVDIVYNSGI	4.4
					HLA-C*03:02	2	12	20	9	AVSGGMLSY	0.712421	0.07		HLA-DRB1*12:01	8	6	20	15	Consensus (smm/nn)	RALAIQSMLQAVGFT	4.4
					HLA-C*06:02	8	5	13	9	RRALAIQSM	0.712012	0.02		HLA-DRB1*12:01	11	4	18	15	Consensus (smm/nn)	IVYNSGINDLVKMMY	4.5
					HLA-B*35:01	17	11	19	9	DPSTVVFTL	0.711877	0.12		HLA-DRB1*03:01	12	4	18	15	Consensus (smm/nn/sturniolo)	AIYDVLMRYDTATKE	4.6
					HLA-C*15:02	18	7	15	9	ATKEYQPQL	0.709927	0.04		HLA-DRB4*01:01	4	2	16	15	Consensus (comb.lib./smm/nn)	INDLVKMMYAKHDFD	4.7
					HLA-C*15:02	15	1	9	9	ASMGGVQVL	0.693397	0.05		HLA-DRB3*01:01	6	1	15	15	Consensus (comb.lib./smm/nn)	SAFNVLDESPFMRMY	4.7
					HLA-A*02:06	8	9	17	9	AIQSMLQAV	0.687396	0.12		HLA-DRB1*08:02	10	3	17	15	Consensus (smm/nn/sturniolo)	GMIVAPSSTANGTFT	5
					HLA-C*02:02	12	4	12	9	AIYDVLMRY	0.675366	0.04		HLA-DRB1*11:01	6	6	20	15	Consensus (smm/nn/sturniolo)	LDESPFMRMYGNLAS	5
					HLA-C*02:09	12	4	12	9	AIYDVLMRY	0.675366	0.04		HLA-DRB5*01:01	6	6	20	15	Consensus (smm/nn/sturniolo)	LDESPFMRMYGNLAS	5.1
					HLA-A*68:02	17	8	16	9	ESPDPSTVV	0.672601	0.09		HLA-DRB5*01:01	6	5	19	15	Consensus (smm/nn/sturniolo)	VLDESPFMRMYGNLA	5.1
					HLA-B*50:01	3	1	9	9	SQNELVLAA	0.669866	0.08		HLA-DRB1*12:01	11	6	20	15	Consensus (smm/nn)	YNSGINDLVKMMYAK	5.17
					HLA-B*39:01	18	11	19	9	YQPQLAQSL	0.668557	0.09		HLA-DRB4*01:01	4	4	18	15	Consensus (comb.lib./smm/nn)	DLVKMMYAKHDFDLG	5.3
					HLA-C*14:02	3	12	20	9	GYWDGRPNL	0.665201	0.11		HLA-DPA1*02:01/DPB1*14:01	14	6	20	15	NetMHCIIpan	PRVREAIVKALNPET	5.3
					HLA-A*02:06	3	1	9	9	SQNELVLAA	0.6594	0.13		HLA-DRB1*12:01	8	4	18	15	Consensus (smm/nn)	QRRALAIQSMLQAVG	5.3
					HLA-B*39:01	17	9	17	9	SPDPSTVVF	0.657858	0.09		HLA-DRB1*04:01	6	5	19	15	Consensus (smm/nn/sturniolo)	VLDESPFMRMYGNLA	5.3
					HLA-C*03:02	12	4	12	9	AIYDVLMRY	0.641261	0.11		HLA-DPA1*01:03/DPB1*04:01	6	2	16	15	NetMHCIIpan	AFNVLDESPFMRMYG	5.5
					HLA-A*01:01	4	2	10	9	INDLVKMMY	0.638708	0.12		HLA-DQA1*01:02/DQB1*06:02	8	4	18	15	Consensus (comb.lib./smm/nn)	QRRALAIQSMLQAVG	5.5
					HLA-A*01:01	11	10	18	9	INDLVKMMY	0.638708	0.12		HLA-DQA1*01:02/DQB1*06:02	8	5	19	15	Consensus (comb.lib./smm/nn)	RRALAIQSMLQAVGF	5.6
					HLA-C*04:01	12	11	19	9	RYDTATKEY	0.638396	0.04		HLA-DRB3*02:02	3	3	17	15	NetMHCIIpan	NELVLAANPGYWDGR	5.7
					HLA-C*04:01	18	3	11	9	RYDTATKEY	0.638396	0.04		HLA-DRB1*15:01	6	5	19	15	Consensus (smm/nn/sturniolo)	VLDESPFMRMYGNLA	5.7
					HLA-A*24:02	11	5	13	9	VYNSGINDL	0.63473	0.13		HLA-DRB4*01:01	4	5	19	15	Consensus (comb.lib./smm/nn)	LVKMMYAKHDFDLGE	5.8
					HLA-A*30:02	12	11	19	9	RYDTATKEY	0.630755	0.09		HLA-DRB1*08:02	8	4	18	15	Consensus (smm/nn/sturniolo)	QRRALAIQSMLQAVG	5.8
					HLA-A*30:02	18	3	11	9	RYDTATKEY	0.630755	0.09		HLA-DPA1*02:01/DPB1*14:01	8	6	20	15	NetMHCIIpan	RALAIQSMLQAVGFT	5.8
					HLA-B*13:01	18	11	19	9	YQPQLAQSL	0.62922	0.05		HLA-DRB1*08:02	8	5	19	15	Consensus (smm/nn/sturniolo)	RRALAIQSMLQAVGF	5.8
					HLA-A*01:01	2	12	20	9	AVSGGMLSY	0.626063	0.12		HLA-DQA1*01:02/DQB1*06:02	11	5	19	15	Consensus (comb.lib./smm/nn)	VYNSGINDLVKMMYA	5.8
					HLA-A*33:03	15	7	15	9	QVLNQREGR	0.61475	0.18		HLA-DRB3*01:01	6	2	16	15	Consensus (comb.lib./smm/nn)	AFNVLDESPFMRMYG	5.9
					HLA-B*51:01	17	9	17	9	SPDPSTVVF	0.608318	0.12		HLA-DRB4*01:01	4	1	15	15	Consensus (comb.lib./smm/nn)	GINDLVKMMYAKHDF	6
					HLA-A*29:02	12	11	19	9	RYDTATKEY	0.606346	0.14		HLA-DRB3*02:02	3	2	16	15	NetMHCIIpan	QNELVLAANPGYWDG	6
					HLA-A*29:02	18	3	11	9	RYDTATKEY	0.606346	0.14		HLA-DRB1*08:02	8	6	20	15	Consensus (smm/nn/sturniolo)	RALAIQSMLQAVGFT	6.1
					HLA-C*08:01	17	9	17	9	SPDPSTVVF	0.604439	0.04		HLA-DRB1*12:01	11	5	19	15	Consensus (smm/nn)	VYNSGINDLVKMMYA	6.1
					HLA-B*39:01	13	1	9	9	VREAIVKAL	0.602063	0.12		HLA-DPA1*02:01/DPB1*05:01	6	1	15	15	Consensus (comb.lib./smm/nn)	SAFNVLDESPFMRMY	6.2
					HLA-B*39:01	14	8	16	9	VREAIVKAL	0.602063	0.12		HLA-DRB1*13:02	3	4	18	15	Consensus (smm/nn/sturniolo)	ELVLAANPGYWDGRP	6.3
					HLA-A*01:01	5	7	15	9	ALEAGDVGY	0.596344	0.14		HLA-DRB1*09:01	13	2	16	15	Consensus (comb.lib./smm/nn)	REAIVKALNPETFNE	6.6
					HLA-A*26:01	5	9	17	9	EAGDVGYVY	0.592802	0.08		HLA-DRB3*02:02	3	1	15	15	NetMHCIIpan	SQNELVLAANPGYWD	6.6
					HLA-C*03:02	15	1	9	9	ASMGGVQVL	0.589173	0.14		HLA-DQA1*05:01/DQB1*03:01	10	1	15	15	Consensus (comb.lib./smm/nn)	GPGMIVAPSSTANGT	6.7
					HLA-C*07:01	8	5	13	9	RRALAIQSM	0.588773	0.01		HLA-DQA1*05:01/DQB1*03:01	16	3	17	15	Consensus (comb.lib./smm/nn)	TPIGAGPFTVEKFAS	6.7
					HLA-C*12:02	12	4	12	9	AIYDVLMRY	0.581651	0.05		HLA-DPA1*02:01/DPB1*05:01	6	2	16	15	Consensus (comb.lib./smm/nn)	AFNVLDESPFMRMYG	6.9
					HLA-B*48:01	18	11	19	9	YQPQLAQSL	0.58092	0.02		HLA-DRB3*01:01	12	4	18	15	Consensus (comb.lib./smm/nn)	AIYDVLMRYDTATKE	6.9
					HLA-A*25:01	2	12	20	9	AVSGGMLSY	0.575682	0.07		HLA-DPA1*01:03/DPB1*04:01	6	3	17	15	NetMHCIIpan	FNVLDESPFMRMYGN	7
					HLA-C*07:02	12	11	19	9	RYDTATKEY	0.575207	0.03		HLA-DRB3*02:02	3	4	18	15	NetMHCIIpan	ELVLAANPGYWDGRP	7.2
					HLA-C*07:02	18	3	11	9	RYDTATKEY	0.575207	0.03		HLA-DPA1*02:01/DPB1*05:01	6	3	17	15	Consensus (comb.lib./smm/nn)	FNVLDESPFMRMYGN	7.2
					HLA-A*30:01	18	7	15	9	ATKEYQPQL	0.573113	0.09		HLA-DRB3*01:01	12	5	19	15	Consensus (comb.lib./smm/nn)	IYDVLMRYDTATKEY	7.2
					HLA-B*50:01	17	7	15	9	VESPDPSTV	0.571345	0.11		HLA-DRB3*01:01	1	6	20	15	Consensus (comb.lib./smm/nn)	QAVGFTVDIVYNSGI	7.2
					HLA-B*15:02	3	5	13	9	LVLAANPGY	0.567927	0.19		HLA-DRB3*01:01	12	6	20	15	Consensus (comb.lib./smm/nn)	YDVLMRYDTATKEYQ	7.2
					HLA-B*56:01	16	8	16	9	GPFTVEKFA	0.567729	0.16		HLA-DRB1*04:01	13	2	16	15	Consensus (smm/nn/sturniolo)	REAIVKALNPETFNE	7.3
					HLA-A*32:01	12	4	12	9	AIYDVLMRY	0.564109	0.07		HLA-DRB1*04:01	13	1	15	15	Consensus (smm/nn/sturniolo)	VREAIVKALNPETFN	7.4
					HLA-A*02:06	18	11	19	9	YQPQLAQSL	0.559489	0.19		HLA-DPA1*02:01/DPB1*14:01	14	5	19	15	NetMHCIIpan	DPRVREAIVKALNPE	7.5
					HLA-A*02:06	9	4	12	9	GTHTQVWKV	0.550918	0.2		HLA-DPA1*02:01/DPB1*14:01	14	4	18	15	NetMHCIIpan	SDPRVREAIVKALNP	7.5
					HLA-C*02:02	2	12	20	9	AVSGGMLSY	0.550642	0.07		HLA-DRB1*09:01	13	1	15	15	Consensus (comb.lib./smm/nn)	VREAIVKALNPETFN	7.5
					HLA-C*02:09	2	12	20	9	AVSGGMLSY	0.550642	0.07		HLA-DRB1*04:01	13	3	17	15	Consensus (smm/nn/sturniolo)	EAIVKALNPETFNER	7.6
					HLA-B*38:01	17	9	17	9	SPDPSTVVF	0.550116	0.13		HLA-DPA1*01:03/DPB1*04:01	16	5	19	15	NetMHCIIpan	IGAGPFTVEKFASQN	7.6
					HLA-C*07:02	8	5	13	9	RRALAIQSM	0.547498	0.04		HLA-DRB3*01:01	1	4	18	15	Consensus (comb.lib./smm/nn)	MLQAVGFTVDIVYNS	7.7
					HLA-C*06:02	13	1	9	9	VREAIVKAL	0.545604	0.04		HLA-DRB1*03:01	6	1	15	15	Consensus (smm/nn/sturniolo)	SAFNVLDESPFMRMY	7.7
					HLA-C*06:02	14	8	16	9	VREAIVKAL	0.545604	0.04		HLA-DRB1*09:01	3	1	15	15	Consensus (comb.lib./smm/nn)	SQNELVLAANPGYWD	7.8
					HLA-A*25:01	12	4	12	9	AIYDVLMRY	0.541915	0.08		HLA-DPA1*01:03/DPB1*02:01	6	1	15	15	Consensus (comb.lib./smm/nn)	SAFNVLDESPFMRMY	8
					HLA-C*17:01	18	7	15	9	ATKEYQPQL	0.539898	0.14		HLA-DRB1*03:01	6	2	16	15	Consensus (smm/nn/sturniolo)	AFNVLDESPFMRMYG	8.1
					HLA-C*03:02	17	9	17	9	SPDPSTVVF	0.53836	0.16		HLA-DRB1*09:01	13	3	17	15	Consensus (comb.lib./smm/nn)	EAIVKALNPETFNER	8.2
					HLA-C*17:01	8	6	14	9	RALAIQSML	0.535363	0.15		HLA-DPA1*01:03/DPB1*04:01	16	6	20	15	NetMHCIIpan	GAGPFTVEKFASQNE	8.2
					HLA-A*23:01	3	12	20	9	GYWDGRPNL	0.515996	0.15		HLA-DRB3*01:01	1	5	19	15	Consensus (comb.lib./smm/nn)	LQAVGFTVDIVYNSG	8.2
					HLA-B*56:01	16	3	11	9	TPIGAGPFT	0.508639	0.2		HLA-DQA1*01:02/DQB1*06:02	8	6	20	15	Consensus (comb.lib./smm/nn)	RALAIQSMLQAVGFT	8.2
					HLA-B*08:01	17	9	17	9	SPDPSTVVF	0.498689	0.15		HLA-DRB1*08:02	13	1	15	15	Consensus (smm/nn/sturniolo)	VREAIVKALNPETFN	8.2
					HLA-A*32:01	4	7	15	9	KMMYAKHDF	0.480113	0.11		HLA-DPA1*01:03/DPB1*02:01	6	2	16	15	Consensus (comb.lib./smm/nn)	AFNVLDESPFMRMYG	8.3
					HLA-B*39:01	8	5	13	9	RRALAIQSM	0.479287	0.17		HLA-DQA1*05:01/DQB1*03:01	10	2	16	15	Consensus (comb.lib./smm/nn)	PGMIVAPSSTANGTF	8.3
					HLA-C*12:03	15	1	9	9	ASMGGVQVL	0.476947	0.07		HLA-DRB1*09:01	3	2	16	15	Consensus (comb.lib./smm/nn)	QNELVLAANPGYWDG	8.3
					HLA-C*12:02	2	12	20	9	AVSGGMLSY	0.466155	0.1		HLA-DPA1*01:03/DPB1*04:01	16	4	18	15	NetMHCIIpan	PIGAGPFTVEKFASQ	8.4
					HLA-C*15:02	9	6	14	9	HTQVWKVTV	0.461681	0.16		HLA-DRB1*08:02	13	2	16	15	Consensus (smm/nn/sturniolo)	REAIVKALNPETFNE	8.4
					HLA-B*38:01	18	11	19	9	YQPQLAQSL	0.459766	0.19		HLA-DRB1*08:02	13	3	17	15	Consensus (smm/nn/sturniolo)	EAIVKALNPETFNER	8.5
					HLA-A*25:01	5	9	17	9	EAGDVGYVY	0.453492	0.12		HLA-DRB1*04:05	4	2	16	15	Consensus (smm/nn/sturniolo)	INDLVKMMYAKHDFD	8.6
					HLA-C*15:02	8	6	14	9	RALAIQSML	0.452624	0.16		HLA-DRB1*07:01	1	1	15	15	Consensus (comb.lib./smm/nn)	IQSMLQAVGFTVDIV	8.6
					HLA-B*37:01	18	11	19	9	YQPQLAQSL	0.450854	0.14		HLA-DPA1*01:03/DPB1*04:01	1	2	16	15	NetMHCIIpan	QSMLQAVGFTVDIVY	8.6
					HLA-C*01:02	17	8	16	9	ESPDPSTVV	0.450241	0.1		HLA-DRB1*04:05	13	2	16	15	Consensus (smm/nn/sturniolo)	REAIVKALNPETFNE	8.8
					HLA-B*53:01	5	9	17	9	EAGDVGYVY	0.449797	0.16		HLA-DRB4*01:01	13	2	16	15	Consensus (comb.lib./smm/nn)	REAIVKALNPETFNE	8.8
					HLA-B*37:01	17	7	15	9	VESPDPSTV	0.44881	0.14		HLA-DRB1*04:01	12	6	20	15	Consensus (smm/nn/sturniolo)	YDVLMRYDTATKEYQ	8.8
					HLA-B*55:01	16	8	16	9	GPFTVEKFA	0.436737	0.2		HLA-DRB1*03:01	11	6	20	15	Consensus (smm/nn/sturniolo)	YNSGINDLVKMMYAK	8.8
					HLA-C*15:02	9	4	12	9	GTHTQVWKV	0.430579	0.18		HLA-DRB3*02:02	6	6	20	15	NetMHCIIpan	LDESPFMRMYGNLAS	8.9
					HLA-C*16:01	18	7	15	9	ATKEYQPQL	0.422623	0.19		HLA-DRB1*15:01	4	1	15	15	Consensus (smm/nn/sturniolo)	GINDLVKMMYAKHDF	9
					HLA-C*03:03	17	9	17	9	SPDPSTVVF	0.422425	0.15		HLA-DRB3*02:02	11	4	18	15	NetMHCIIpan	IVYNSGINDLVKMMY	9
					HLA-C*03:04	17	9	17	9	SPDPSTVVF	0.422425	0.15		HLA-DRB1*04:01	8	5	19	15	Consensus (smm/nn/sturniolo)	RRALAIQSMLQAVGF	9
					HLA-B*13:01	3	1	9	9	SQNELVLAA	0.415734	0.2		HLA-DRB1*04:05	13	1	15	15	Consensus (smm/nn/sturniolo)	VREAIVKALNPETFN	9
					HLA-C*15:02	14	3	11	9	ASDPRVREA	0.399308	0.2		HLA-DRB1*13:02	13	1	15	15	Consensus (smm/nn/sturniolo)	VREAIVKALNPETFN	9
					HLA-C*12:02	15	1	9	9	ASMGGVQVL	0.398089	0.13		HLA-DRB1*12:01	8	3	17	15	Consensus (smm/nn)	AQRRALAIQSMLQAV	9.05
					HLA-C*02:02	15	1	9	9	ASMGGVQVL	0.390188	0.14		HLA-DRB1*03:01	11	5	19	15	Consensus (smm/nn/sturniolo)	VYNSGINDLVKMMYA	9.1
					HLA-C*02:09	15	1	9	9	ASMGGVQVL	0.390188	0.14		HLA-DPA1*02:01/DPB1*14:01	14	3	17	15	NetMHCIIpan	ASDPRVREAIVKALN	9.2
					HLA-C*01:02	16	2	10	9	FTPIGAGPF	0.371403	0.13		HLA-DRB1*04:05	4	3	17	15	Consensus (smm/nn/sturniolo)	NDLVKMMYAKHDFDL	9.2
					HLA-B*14:02	18	11	19	9	YQPQLAQSL	0.367474	0.1		HLA-DRB1*07:01	1	2	16	15	Consensus (comb.lib./smm/nn)	QSMLQAVGFTVDIVY	9.2
					HLA-C*03:03	18	11	19	9	YQPQLAQSL	0.365081	0.19		HLA-DPA1*02:01/DPB1*14:01	13	1	15	15	NetMHCIIpan	VREAIVKALNPETFN	9.2
					HLA-C*03:04	18	11	19	9	YQPQLAQSL	0.365081	0.19		HLA-DQA1*05:01/DQB1*02:01	12	1	15	15	Consensus (comb.lib./smm/nn)	EMAAIYDVLMRYDTA	9.3
					HLA-C*06:02	18	11	19	9	YQPQLAQSL	0.357622	0.12		HLA-DQA1*05:01/DQB1*03:01	5	6	20	15	Consensus (comb.lib./smm/nn)	NALEAGDVGYVYTAS	9.3
					HLA-C*12:02	18	11	19	9	YQPQLAQSL	0.353985	0.14		HLA-DPA1*01:03/DPB1*02:01	16	4	18	15	Consensus (comb.lib./smm/nn)	PIGAGPFTVEKFASQ	9.3
					HLA-B*52:01	18	11	19	9	YQPQLAQSL	0.343888	0.09		HLA-DRB1*13:02	13	2	16	15	Consensus (smm/nn/sturniolo)	REAIVKALNPETFNE	9.3
					HLA-B*14:02	8	5	13	9	RRALAIQSM	0.341768	0.11		HLA-DQA1*05:01/DQB1*03:01	2	6	20	15	Consensus (comb.lib./smm/nn)	QPDGGDAVSGGMLSY	9.4
					HLA-C*02:02	18	7	15	9	ATKEYQPQL	0.33901	0.17		HLA-DRB1*04:05	11	2	16	15	Consensus (smm/nn/sturniolo)	VDIVYNSGINDLVKM	9.4
					HLA-C*02:09	18	7	15	9	ATKEYQPQL	0.33901	0.17		HLA-DRB1*04:05	11	3	17	15	Consensus (smm/nn/sturniolo)	DIVYNSGINDLVKMM	9.5
					HLA-C*07:02	18	11	19	9	YQPQLAQSL	0.334543	0.09		HLA-DPA1*01:03/DPB1*02:01	6	3	17	15	Consensus (comb.lib./smm/nn)	FNVLDESPFMRMYGN	9.5
					HLA-B*14:02	13	1	9	9	VREAIVKAL	0.318945	0.13		HLA-DRB1*03:01	1	4	18	15	Consensus (smm/nn/sturniolo)	MLQAVGFTVDIVYNS	9.5
					HLA-B*14:02	14	8	16	9	VREAIVKAL	0.318945	0.13		HLA-DRB1*12:01	4	1	15	15	Consensus (smm/nn)	GINDLVKMMYAKHDF	9.56
					HLA-A*74:01	12	4	12	9	AIYDVLMRY	0.314875	0.09		HLA-DQA1*05:01/DQB1*02:01	1	1	15	15	Consensus (comb.lib./smm/nn)	IQSMLQAVGFTVDIV	9.6
					HLA-C*12:03	12	4	12	9	AIYDVLMRY	0.311588	0.16		HLA-DRB1*04:05	11	4	18	15	Consensus (smm/nn/sturniolo)	IVYNSGINDLVKMMY	9.6
					HLA-C*01:02	15	1	9	9	ASMGGVQVL	0.297917	0.17		HLA-DRB1*03:01	1	6	20	15	Consensus (smm/nn/sturniolo)	QAVGFTVDIVYNSGI	9.6
					HLA-C*08:01	15	1	9	9	ASMGGVQVL	0.27887	0.13		HLA-DRB1*03:01	6	3	17	15	Consensus (smm/nn/sturniolo)	FNVLDESPFMRMYGN	9.7
					HLA-C*07:02	3	12	20	9	GYWDGRPNL	0.275481	0.12		HLA-DRB1*15:01	4	2	16	15	Consensus (smm/nn/sturniolo)	INDLVKMMYAKHDFD	9.7
					HLA-C*07:01	13	1	9	9	VREAIVKAL	0.272872	0.06		HLA-DPA1*01:03/DPB1*04:01	1	1	15	15	NetMHCIIpan	IQSMLQAVGFTVDIV	9.7
					HLA-C*07:01	14	8	16	9	VREAIVKAL	0.272872	0.06		HLA-DQA1*05:01/DQB1*02:01	1	2	16	15	Consensus (comb.lib./smm/nn)	QSMLQAVGFTVDIVY	9.7
					HLA-C*07:02	11	5	13	9	VYNSGINDL	0.26899	0.12		HLA-DRB1*09:01	13	4	18	15	Consensus (comb.lib./smm/nn)	AIVKALNPETFNERG	9.8
					HLA-B*52:01	17	7	15	9	VESPDPSTV	0.26816	0.19		HLA-DQA1*05:01/DQB1*03:01	5	5	19	15	Consensus (comb.lib./smm/nn)	HNALEAGDVGYVYTA	9.8
					HLA-C*12:03	18	7	15	9	ATKEYQPQL	0.266422	0.2		HLA-DRB1*04:05	11	1	15	15	Consensus (smm/nn/sturniolo)	TVDIVYNSGINDLVK	9.8
					HLA-C*07:02	13	1	9	9	VREAIVKAL	0.257309	0.12		HLA-DRB1*03:01	1	5	19	15	Consensus (smm/nn/sturniolo)	LQAVGFTVDIVYNSG	9.9
					HLA-C*07:02	14	8	16	9	VREAIVKAL	0.257309	0.12		HLA-DRB1*15:01	4	3	17	15	Consensus (smm/nn/sturniolo)	NDLVKMMYAKHDFDL	9.9
					HLA-A*74:01	7	7	15	9	GLNEPGAQR	0.235164	0.16		HLA-DRB1*04:01	8	4	18	15	Consensus (smm/nn/sturniolo)	QRRALAIQSMLQAVG	9.9
					HLA-A*74:01	6	5	13	9	VLDESPFMR	0.225622	0.16		HLA-DQA1*01:02/DQB1*06:02	15	1	15	15	Consensus (comb.lib./smm/nn)	ASMGGVQVLNQREGR	10
					HLA-C*07:04	18	11	19	9	YQPQLAQSL	0.213855	0.05		HLA-DRB3*01:01	12	1	15	15	Consensus (comb.lib./smm/nn)	EMAAIYDVLMRYDTA	10
					HLA-C*08:01	18	11	19	9	YQPQLAQSL	0.213843	0.17		HLA-DQA1*05:01/DQB1*03:01	10	3	17	15	Consensus (comb.lib./smm/nn)	GMIVAPSSTANGTFT	10
					HLA-C*07:01	12	11	19	9	RYDTATKEY	0.213287	0.08		HLA-DRB1*04:05	14	6	20	15	Consensus (smm/nn/sturniolo)	PRVREAIVKALNPET	10
					HLA-C*07:01	18	3	11	9	RYDTATKEY	0.213287	0.08
					HLA-C*07:04	17	9	17	9	SPDPSTVVF	0.17697	0.07
					HLA-C*07:02	17	9	17	9	SPDPSTVVF	0.174306	0.19
					HLA-C*07:04	13	1	9	9	VREAIVKAL	0.122798	0.14
					HLA-C*07:04	14	8	16	9	VREAIVKAL	0.122798	0.14
					HLA-C*07:04	8	5	13	9	RRALAIQSM	0.114336	0.15
					HLA-C*07:04	11	5	13	9	VYNSGINDL	0.103694	0.17
>WP_013414386.1
ABCpred Prediction Server (20mer)					IEDB MHC-I Binding Predictions-NetMHCpan EL 4.1 (9mer)									IEDB MHC-II Binding Predictions-recommended 2.22 (15mer)
Rank	Sequence	Start position	Score（≥0.8）		allele	seq_num	start	end	length	peptide	score	per_rank(≤0.2)		allele	seq_num	start	end	length	method	peptide	per_rank（≤10）
1	LRVYPPNPAAPSSPFANAPV	75	0.96		HLA-B*35:01	12	12	20	9	LAMASTPSY	0.990713	0.01		HLA-DPA1*02:01/DPB1*01:01	17	3	17	15	Consensus (comb.lib./smm/nn)	SDNRLFSKRFFDLVS	0.35
2	TLTQLMIGSENNTAGQGKIP	402	0.91		HLA-C*03:02	10	11	19	9	ATYPPGSTF	0.986048	0.01		HLA-DRB1*08:02	12	6	20	15	Consensus (smm/nn/sturniolo)	PSTGNILAMASTPSY	0.36
3	SPKSLGRAVSPEVASTLTQL	387	0.9		HLA-C*01:02	3	9	17	9	VSPEVASTL	0.983282	0.01		HLA-DRB1*03:01	8	1	15	15	Consensus (smm/nn/sturniolo)	ADDLRGDPRNSRVLL	0.41
4	DLSNLATTSPKSLGRAVSPE	379	0.9		HLA-B*15:25	10	11	19	9	ATYPPGSTF	0.977726	0.01		HLA-DRB1*03:01	8	2	16	15	Consensus (smm/nn/sturniolo)	DDLRGDPRNSRVLLD	0.41
5	EIAATIANGGMRMESHLVSQ	355	0.88		HLA-B*07:02	3	1	9	9	SPKSLGRAV	0.97203	0.02		HLA-DPA1*02:01/DPB1*01:01	17	4	18	15	Consensus (comb.lib./smm/nn)	DNRLFSKRFFDLVSG	0.5
6	VPTDDRYKYLRVYPPNPAAP	66	0.85		HLA-B*07:02	4	9	17	9	SPKSLGRAV	0.97203	0.02		HLA-DPA1*02:01/DPB1*01:01	17	5	19	15	Consensus (comb.lib./smm/nn)	NRLFSKRFFDLVSGR	0.53
7	RVLLDEYSRQRGQISAGGQV	42	0.85		HLA-C*05:01	15	4	12	9	TIDPVMQQV	0.969215	0.02		HLA-DQA1*05:01/DQB1*03:01	11	2	16	15	Consensus (comb.lib./smm/nn)	DRALAATGGSVAAPI	0.58
8	ADDLRGDPRNSRVLLDEYSR	31	0.85		HLA-A*68:02	3	12	20	9	EVASTLTQL	0.968494	0.01		HLA-DRB1*09:01	3	3	17	15	Consensus (comb.lib./smm/nn)	KSLGRAVSPEVASTL	0.62
9	FANAPVTGFYSMQYGSAGLE	89	0.84		HLA-C*03:02	9	1	9	9	FANAPVTGF	0.968382	0.01		HLA-DRB1*09:01	3	2	16	15	Consensus (comb.lib./smm/nn)	PKSLGRAVSPEVAST	0.62
10	DRPMLNRAVSATYPPGSTFK	210	0.83		HLA-C*01:02	16	4	12	9	TLPGTSTTL	0.967639	0.01		HLA-DRB1*09:01	3	1	15	15	Consensus (comb.lib./smm/nn)	SPKSLGRAVSPEVAS	0.62
11	GDRALAATGGSVAAPIGRAV	468	0.82		HLA-A*02:06	15	4	12	9	TIDPVMQQV	0.966697	0.01		HLA-DPA1*01:03/DPB1*02:01	17	2	16	15	Consensus (comb.lib./smm/nn)	GSDNRLFSKRFFDLV	0.66
12	VVAIEPSTGNILAMASTPSY	166	0.82		HLA-B*15:01	10	11	19	9	ATYPPGSTF	0.964071	0.01		HLA-DQA1*05:01/DQB1*03:01	11	3	17	15	Consensus (comb.lib./smm/nn)	RALAATGGSVAAPIG	0.66
13	TTLENYNGTTCGGGATASLR	260	0.81		HLA-A*68:01	4	7	15	9	TTSPKSLGR	0.962834	0.02		HLA-DQA1*05:01/DQB1*03:01	11	4	18	15	Consensus (comb.lib./smm/nn)	ALAATGGSVAAPIGR	0.69
14	ETSAAWDELNSDPDRPMLNR	197	0.81		HLA-C*12:03	11	12	20	9	VAAPIGRAV	0.962469	0.01		HLA-DPA1*01:03/DPB1*02:01	17	3	17	15	Consensus (comb.lib./smm/nn)	SDNRLFSKRFFDLVS	0.71
15	VVSTIDPVMQQVAYDELTAK	141	0.81		HLA-B*35:01	6	1	9	9	VPTDDRYKY	0.959971	0.02		HLA-DQA1*01:02/DQB1*06:02	12	4	18	15	Consensus (comb.lib./smm/nn)	IEPSTGNILAMASTP	0.79
16	PNITLPGTSTTLENYNGTTC	251	0.8		HLA-B*57:01	10	11	19	9	ATYPPGSTF	0.959603	0.05		HLA-DQA1*01:02/DQB1*06:02	12	3	17	15	Consensus (comb.lib./smm/nn)	AIEPSTGNILAMAST	0.81
17	NGSDNRLFSKRFFDLVSGRD	116	0.8		HLA-B*35:01	1	7	15	9	NPAAPSSPF	0.957915	0.02		HLA-DQA1*05:01/DQB1*03:01	11	5	19	15	Consensus (comb.lib./smm/nn)	LAATGGSVAAPIGRA	0.81
					HLA-B*15:02	12	12	20	9	LAMASTPSY	0.95275	0.01		HLA-DPA1*01:03/DPB1*04:01	17	3	17	15	NetMHCIIpan	SDNRLFSKRFFDLVS	0.81
					HLA-B*35:01	15	6	14	9	DPVMQQVAY	0.950507	0.02		HLA-DQA1*01:02/DQB1*06:02	12	5	19	15	Consensus (comb.lib./smm/nn)	EPSTGNILAMASTPS	0.86
					HLA-C*03:02	12	12	20	9	LAMASTPSY	0.95033	0.01		HLA-DQA1*01:02/DQB1*06:02	12	2	16	15	Consensus (comb.lib./smm/nn)	VAIEPSTGNILAMAS	0.88
					HLA-A*32:01	10	11	19	9	ATYPPGSTF	0.943637	0.01		HLA-DRB1*15:01	6	4	18	15	Consensus (smm/nn/sturniolo)	DDRYKYLRVYPPNPA	0.93
					HLA-C*02:02	10	11	19	9	ATYPPGSTF	0.939235	0.01		HLA-DPA1*01:03/DPB1*02:01	17	4	18	15	Consensus (comb.lib./smm/nn)	DNRLFSKRFFDLVSG	0.93
					HLA-C*02:09	10	11	19	9	ATYPPGSTF	0.939235	0.01		HLA-DRB1*15:01	6	5	19	15	Consensus (smm/nn/sturniolo)	DRYKYLRVYPPNPAA	0.93
					HLA-C*02:02	9	1	9	9	FANAPVTGF	0.937726	0.01		HLA-DRB1*15:01	6	6	20	15	Consensus (smm/nn/sturniolo)	RYKYLRVYPPNPAAP	0.93
					HLA-C*02:09	9	1	9	9	FANAPVTGF	0.937726	0.01		HLA-DPA1*02:01/DPB1*01:01	17	6	20	15	Consensus (comb.lib./smm/nn)	RLFSKRFFDLVSGRD	0.97
					HLA-B*46:01	10	11	19	9	ATYPPGSTF	0.937059	0.01		HLA-DRB1*04:01	12	6	20	15	Consensus (smm/nn/sturniolo)	PSTGNILAMASTPSY	1
					HLA-C*08:02	14	10	18	9	NSDPDRPML	0.936812	0.03		HLA-DQA1*05:01/DQB1*03:01	11	6	20	15	Consensus (comb.lib./smm/nn)	AATGGSVAAPIGRAV	1.1
					HLA-C*05:01	14	10	18	9	NSDPDRPML	0.933731	0.04		HLA-DPA1*01:03/DPB1*04:01	17	4	18	15	NetMHCIIpan	DNRLFSKRFFDLVSG	1.1
					HLA-B*58:01	10	11	19	9	ATYPPGSTF	0.93269	0.04		HLA-DPA1*01:03/DPB1*04:01	17	2	16	15	NetMHCIIpan	GSDNRLFSKRFFDLV	1.1
					HLA-B*15:25	12	12	20	9	LAMASTPSY	0.932374	0.02		HLA-DPA1*02:01/DPB1*01:01	17	2	16	15	Consensus (comb.lib./smm/nn)	GSDNRLFSKRFFDLV	1.1
					HLA-C*03:03	10	11	19	9	ATYPPGSTF	0.923776	0.01		HLA-DPA1*01:03/DPB1*02:01	17	1	15	15	Consensus (comb.lib./smm/nn)	NGSDNRLFSKRFFDL	1.1
					HLA-C*03:04	10	11	19	9	ATYPPGSTF	0.923776	0.01		HLA-DRB1*08:02	12	5	19	15	Consensus (smm/nn/sturniolo)	EPSTGNILAMASTPS	1.2
					HLA-B*07:02	1	7	15	9	NPAAPSSPF	0.921034	0.04		HLA-DPA1*01:03/DPB1*02:01	17	5	19	15	Consensus (comb.lib./smm/nn)	NRLFSKRFFDLVSGR	1.2
					HLA-A*02:01	15	4	12	9	TIDPVMQQV	0.920433	0.03		HLA-DPA1*01:03/DPB1*04:01	17	5	19	15	NetMHCIIpan	NRLFSKRFFDLVSGR	1.2
					HLA-B*46:01	12	12	20	9	LAMASTPSY	0.92001	0.01		HLA-DPA1*03:01/DPB1*04:02	17	4	18	15	Consensus (comb.lib./smm/nn)	DNRLFSKRFFDLVSG	1.3
					HLA-A*31:01	17	11	19	9	RFFDLVSGR	0.919885	0.02		HLA-DQA1*05:01/DQB1*03:01	11	1	15	15	Consensus (comb.lib./smm/nn)	GDRALAATGGSVAAP	1.3
					HLA-C*12:02	10	11	19	9	ATYPPGSTF	0.919739	0.01		HLA-DPA1*03:01/DPB1*04:02	17	5	19	15	Consensus (comb.lib./smm/nn)	NRLFSKRFFDLVSGR	1.3
					HLA-B*35:01	9	4	12	9	APVTGFYSM	0.914292	0.04		HLA-DPA1*03:01/DPB1*04:02	17	3	17	15	Consensus (comb.lib./smm/nn)	SDNRLFSKRFFDLVS	1.3
					HLA-B*56:01	1	10	18	9	APSSPFANA	0.911649	0.02		HLA-DQA1*01:02/DQB1*06:02	12	1	15	15	Consensus (comb.lib./smm/nn)	VVAIEPSTGNILAMA	1.4
					HLA-C*16:01	11	12	20	9	VAAPIGRAV	0.910319	0.01		HLA-DRB1*03:01	8	3	17	15	Consensus (smm/nn/sturniolo)	DLRGDPRNSRVLLDE	2.1
					HLA-B*46:01	9	1	9	9	FANAPVTGF	0.900722	0.01		HLA-DRB1*03:01	8	4	18	15	Consensus (smm/nn/sturniolo)	LRGDPRNSRVLLDEY	2.1
					HLA-B*55:01	1	10	18	9	APSSPFANA	0.89956	0.01		HLA-DPA1*02:01/DPB1*01:01	17	1	15	15	Consensus (comb.lib./smm/nn)	NGSDNRLFSKRFFDL	2.1
					HLA-C*08:02	15	4	12	9	TIDPVMQQV	0.899263	0.05		HLA-DPA1*01:03/DPB1*04:01	17	6	20	15	NetMHCIIpan	RLFSKRFFDLVSGRD	2.2
					HLA-C*12:02	9	1	9	9	FANAPVTGF	0.892295	0.01		HLA-DRB1*08:02	6	4	18	15	Consensus (smm/nn/sturniolo)	DDRYKYLRVYPPNPA	2.5
					HLA-B*07:02	9	4	12	9	APVTGFYSM	0.888674	0.05		HLA-DRB1*08:02	6	5	19	15	Consensus (smm/nn/sturniolo)	DRYKYLRVYPPNPAA	2.5
					HLA-C*03:03	4	5	13	9	LATTSPKSL	0.888465	0.02		HLA-DRB1*08:02	6	6	20	15	Consensus (smm/nn/sturniolo)	RYKYLRVYPPNPAAP	2.5
					HLA-C*03:04	4	5	13	9	LATTSPKSL	0.888465	0.02		HLA-DRB3*02:02	6	6	20	15	NetMHCIIpan	RYKYLRVYPPNPAAP	2.5
					HLA-B*15:02	10	11	19	9	ATYPPGSTF	0.887277	0.03		HLA-DQA1*05:01/DQB1*03:01	13	6	20	15	Consensus (comb.lib./smm/nn)	YNGTTCGGGATASLR	2.5
					HLA-C*03:03	9	1	9	9	FANAPVTGF	0.878715	0.02		HLA-DRB1*04:05	6	4	18	15	Consensus (smm/nn/sturniolo)	DDRYKYLRVYPPNPA	2.6
					HLA-C*03:04	9	1	9	9	FANAPVTGF	0.878715	0.02		HLA-DRB1*04:05	6	5	19	15	Consensus (smm/nn/sturniolo)	DRYKYLRVYPPNPAA	2.6
					HLA-A*25:01	3	12	20	9	EVASTLTQL	0.878258	0.01		HLA-DPA1*03:01/DPB1*04:02	17	2	16	15	Consensus (comb.lib./smm/nn)	GSDNRLFSKRFFDLV	2.6
					HLA-B*35:01	9	1	9	9	FANAPVTGF	0.869486	0.05		HLA-DPA1*01:03/DPB1*02:01	17	6	20	15	Consensus (comb.lib./smm/nn)	RLFSKRFFDLVSGRD	2.6
					HLA-B*35:03	9	4	12	9	APVTGFYSM	0.868852	0.03		HLA-DRB1*04:01	6	5	19	15	Consensus (smm/nn/sturniolo)	DRYKYLRVYPPNPAA	2.7
					HLA-C*03:03	11	12	20	9	VAAPIGRAV	0.8659	0.02		HLA-DRB3*02:02	6	5	19	15	NetMHCIIpan	DRYKYLRVYPPNPAA	2.7
					HLA-C*03:04	11	12	20	9	VAAPIGRAV	0.8659	0.02		HLA-DRB1*04:05	12	6	20	15	Consensus (smm/nn/sturniolo)	PSTGNILAMASTPSY	2.7
					HLA-C*16:01	10	11	19	9	ATYPPGSTF	0.864016	0.01		HLA-DRB1*04:01	6	4	18	15	Consensus (smm/nn/sturniolo)	DDRYKYLRVYPPNPA	2.8
					HLA-B*55:01	3	1	9	9	SPKSLGRAV	0.854591	0.02		HLA-DRB1*04:05	12	5	19	15	Consensus (smm/nn/sturniolo)	EPSTGNILAMASTPS	2.8
					HLA-B*55:01	4	9	17	9	SPKSLGRAV	0.854591	0.02		HLA-DRB1*04:05	6	3	17	15	Consensus (smm/nn/sturniolo)	TDDRYKYLRVYPPNP	2.8
					HLA-A*26:01	3	12	20	9	EVASTLTQL	0.851392	0.03		HLA-DRB3*02:02	5	2	16	15	NetMHCIIpan	IAATIANGGMRMESH	3.1
					HLA-C*16:01	4	5	13	9	LATTSPKSL	0.833221	0.02		HLA-DRB3*02:02	5	1	15	15	NetMHCIIpan	EIAATIANGGMRMES	3.2
					HLA-A*33:03	4	7	15	9	TTSPKSLGR	0.823914	0.04		HLA-DQA1*01:02/DQB1*06:02	12	6	20	15	Consensus (comb.lib./smm/nn)	PSTGNILAMASTPSY	3.3
					HLA-C*12:03	10	11	19	9	ATYPPGSTF	0.812986	0.01		HLA-DQA1*01:01/DQB1*05:01	17	4	18	15	Consensus (comb.lib./smm/nn)	DNRLFSKRFFDLVSG	3.4
					HLA-C*17:01	10	11	19	9	ATYPPGSTF	0.808296	0.03		HLA-DRB1*13:02	12	1	15	15	Consensus (smm/nn/sturniolo)	VVAIEPSTGNILAMA	3.4
					HLA-A*30:01	1	2	10	9	RVYPPNPAA	0.806616	0.02		HLA-DRB1*09:01	10	1	15	15	Consensus (comb.lib./smm/nn)	DRPMLNRAVSATYPP	3.5
					HLA-A*30:01	6	11	19	9	RVYPPNPAA	0.806616	0.02		HLA-DPA1*03:01/DPB1*04:02	17	6	20	15	Consensus (comb.lib./smm/nn)	RLFSKRFFDLVSGRD	3.5
					HLA-A*11:01	17	2	10	9	GSDNRLFSK	0.801603	0.08		HLA-DQA1*05:01/DQB1*03:01	13	5	19	15	Consensus (comb.lib./smm/nn)	NYNGTTCGGGATASL	3.6
					HLA-C*15:02	10	11	19	9	ATYPPGSTF	0.796934	0.02		HLA-DRB1*15:01	12	6	20	15	Consensus (smm/nn/sturniolo)	PSTGNILAMASTPSY	3.6
					HLA-C*16:01	12	12	20	9	LAMASTPSY	0.788637	0.02		HLA-DRB1*09:01	10	2	16	15	Consensus (comb.lib./smm/nn)	RPMLNRAVSATYPPG	3.6
					HLA-C*15:02	11	12	20	9	VAAPIGRAV	0.784971	0.03		HLA-DRB1*04:05	6	2	16	15	Consensus (smm/nn/sturniolo)	PTDDRYKYLRVYPPN	3.7
					HLA-B*35:03	1	7	15	9	NPAAPSSPF	0.784438	0.05		HLA-DRB1*13:02	12	2	16	15	Consensus (smm/nn/sturniolo)	VAIEPSTGNILAMAS	3.8
					HLA-A*11:01	15	12	20	9	VAYDELTAK	0.782109	0.09		HLA-DQA1*01:01/DQB1*05:01	17	5	19	15	Consensus (comb.lib./smm/nn)	NRLFSKRFFDLVSGR	4.1
					HLA-A*29:02	9	6	14	9	VTGFYSMQY	0.781647	0.07		HLA-DQA1*01:01/DQB1*05:01	17	3	17	15	Consensus (comb.lib./smm/nn)	SDNRLFSKRFFDLVS	4.2
					HLA-A*11:01	4	7	15	9	TTSPKSLGR	0.776801	0.09		HLA-DRB1*12:01	12	6	20	15	Consensus (smm/nn)	PSTGNILAMASTPSY	4.3
					HLA-B*07:02	8	7	15	9	DPRNSRVLL	0.773767	0.09		HLA-DRB3*02:02	5	3	17	15	NetMHCIIpan	AATIANGGMRMESHL	4.4
					HLA-A*01:01	9	6	14	9	VTGFYSMQY	0.767298	0.07		HLA-DQA1*01:02/DQB1*06:02	5	1	15	15	Consensus (comb.lib./smm/nn)	EIAATIANGGMRMES	4.4
					HLA-B*56:01	3	1	9	9	SPKSLGRAV	0.761171	0.07		HLA-DRB1*04:01	6	3	17	15	Consensus (smm/nn/sturniolo)	TDDRYKYLRVYPPNP	4.4
					HLA-B*56:01	4	9	17	9	SPKSLGRAV	0.761171	0.07		HLA-DRB1*04:01	2	3	17	15	Consensus (smm/nn/sturniolo)	TQLMIGSENNTAGQG	4.4
					HLA-A*68:02	15	4	12	9	TIDPVMQQV	0.758721	0.06		HLA-DQA1*05:01/DQB1*02:01	15	5	19	15	Consensus (comb.lib./smm/nn)	IDPVMQQVAYDELTA	4.5
					HLA-A*29:02	9	2	10	9	ANAPVTGFY	0.757583	0.07		HLA-DRB1*04:01	2	2	16	15	Consensus (smm/nn/sturniolo)	LTQLMIGSENNTAGQ	4.5
					HLA-A*25:01	10	11	19	9	ATYPPGSTF	0.752403	0.03		HLA-DRB1*04:01	2	4	18	15	Consensus (smm/nn/sturniolo)	QLMIGSENNTAGQGK	4.5
					HLA-A*30:02	9	2	10	9	ANAPVTGFY	0.745741	0.04		HLA-DPA1*02:01/DPB1*05:01	17	6	20	15	Consensus (comb.lib./smm/nn)	RLFSKRFFDLVSGRD	4.5
					HLA-B*15:01	12	12	20	9	LAMASTPSY	0.744838	0.11		HLA-DRB1*09:01	3	4	18	15	Consensus (comb.lib./smm/nn)	SLGRAVSPEVASTLT	4.5
					HLA-C*16:01	9	1	9	9	FANAPVTGF	0.743463	0.04		HLA-DPA1*01:03/DPB1*04:01	17	1	15	15	NetMHCIIpan	NGSDNRLFSKRFFDL	4.6
					HLA-B*53:01	6	1	9	9	VPTDDRYKY	0.742821	0.05		HLA-DPA1*02:01/DPB1*05:01	17	5	19	15	Consensus (comb.lib./smm/nn)	NRLFSKRFFDLVSGR	4.6
					HLA-A*33:03	17	11	19	9	RFFDLVSGR	0.726713	0.08		HLA-DRB3*02:02	10	1	15	15	NetMHCIIpan	DRPMLNRAVSATYPP	4.8
					HLA-C*12:02	11	12	20	9	VAAPIGRAV	0.726671	0.02		HLA-DRB1*04:01	2	5	19	15	Consensus (smm/nn/sturniolo)	LMIGSENNTAGQGKI	4.8
					HLA-C*12:03	9	1	9	9	FANAPVTGF	0.720204	0.02		HLA-DRB1*04:01	2	1	15	15	Consensus (smm/nn/sturniolo)	TLTQLMIGSENNTAG	4.8
					HLA-A*31:01	4	7	15	9	TTSPKSLGR	0.716254	0.12		HLA-DRB1*09:01	3	5	19	15	Consensus (comb.lib./smm/nn)	LGRAVSPEVASTLTQ	4.9
					HLA-C*03:02	11	12	20	9	VAAPIGRAV	0.715065	0.07		HLA-DQA1*01:01/DQB1*05:01	17	6	20	15	Consensus (comb.lib./smm/nn)	RLFSKRFFDLVSGRD	4.9
					HLA-B*51:01	11	12	20	9	VAAPIGRAV	0.714599	0.07		HLA-DQA1*05:01/DQB1*02:01	15	6	20	15	Consensus (comb.lib./smm/nn)	DPVMQQVAYDELTAK	5
					HLA-C*17:01	15	4	12	9	TIDPVMQQV	0.710808	0.07		HLA-DRB1*09:01	12	6	20	15	Consensus (comb.lib./smm/nn)	PSTGNILAMASTPSY	5
					HLA-C*12:02	12	12	20	9	LAMASTPSY	0.70976	0.03		HLA-DRB1*04:01	2	6	20	15	Consensus (smm/nn/sturniolo)	MIGSENNTAGQGKIP	5.1
					HLA-C*17:01	9	1	9	9	FANAPVTGF	0.701393	0.07		HLA-DRB3*02:02	6	4	18	15	NetMHCIIpan	DDRYKYLRVYPPNPA	5.2
					HLA-A*26:01	10	11	19	9	ATYPPGSTF	0.698367	0.06		HLA-DPA1*02:01/DPB1*14:01	6	6	20	15	NetMHCIIpan	RYKYLRVYPPNPAAP	5.3
					HLA-A*30:02	10	11	19	9	ATYPPGSTF	0.69237	0.06		HLA-DRB1*04:01	12	5	19	15	Consensus (smm/nn/sturniolo)	EPSTGNILAMASTPS	5.4
					HLA-B*15:25	9	1	9	9	FANAPVTGF	0.685309	0.19		HLA-DRB3*02:02	10	2	16	15	NetMHCIIpan	RPMLNRAVSATYPPG	5.4
					HLA-A*01:01	16	7	15	9	GTSTTLENY	0.682874	0.1		HLA-DRB1*04:01	6	6	20	15	Consensus (smm/nn/sturniolo)	RYKYLRVYPPNPAAP	5.5
					HLA-A*02:06	1	2	10	9	RVYPPNPAA	0.67918	0.12		HLA-DRB1*11:01	6	4	18	15	Consensus (smm/nn/sturniolo)	DDRYKYLRVYPPNPA	5.6
					HLA-A*02:06	6	11	19	9	RVYPPNPAA	0.67918	0.12		HLA-DRB1*11:01	6	5	19	15	Consensus (smm/nn/sturniolo)	DRYKYLRVYPPNPAA	5.6
					HLA-B*15:02	9	1	9	9	FANAPVTGF	0.675554	0.11		HLA-DRB4*01:01	12	6	20	15	Consensus (comb.lib./smm/nn)	PSTGNILAMASTPSY	5.6
					HLA-B*55:01	1	2	10	9	RVYPPNPAA	0.673439	0.08		HLA-DRB1*01:01	9	5	19	15	Consensus (comb.lib./smm/nn)	PVTGFYSMQYGSAGL	5.6
					HLA-B*55:01	6	11	19	9	RVYPPNPAA	0.673439	0.08		HLA-DRB1*01:01	9	6	20	15	Consensus (comb.lib./smm/nn)	VTGFYSMQYGSAGLE	5.6
					HLA-C*02:02	12	12	20	9	LAMASTPSY	0.67052	0.04		HLA-DQA1*05:01/DQB1*02:01	15	4	18	15	Consensus (comb.lib./smm/nn)	TIDPVMQQVAYDELT	5.8
					HLA-C*02:09	12	12	20	9	LAMASTPSY	0.67052	0.04		HLA-DPA1*02:01/DPB1*14:01	6	5	19	15	NetMHCIIpan	DRYKYLRVYPPNPAA	6.2
					HLA-C*17:01	11	12	20	9	VAAPIGRAV	0.661098	0.09		HLA-DRB1*15:01	12	5	19	15	Consensus (smm/nn/sturniolo)	EPSTGNILAMASTPS	6.3
					HLA-C*17:01	3	9	17	9	VSPEVASTL	0.659659	0.09		HLA-DRB1*11:01	6	3	17	15	Consensus (smm/nn/sturniolo)	TDDRYKYLRVYPPNP	6.3
					HLA-B*13:01	10	11	19	9	ATYPPGSTF	0.650682	0.04		HLA-DRB1*11:01	6	2	16	15	Consensus (smm/nn/sturniolo)	PTDDRYKYLRVYPPN	6.5
					HLA-C*03:03	3	9	17	9	VSPEVASTL	0.649904	0.06		HLA-DRB1*11:01	6	6	20	15	Consensus (smm/nn/sturniolo)	RYKYLRVYPPNPAAP	6.5
					HLA-C*03:04	3	9	17	9	VSPEVASTL	0.649904	0.06		HLA-DQA1*05:01/DQB1*02:01	15	3	17	15	Consensus (comb.lib./smm/nn)	STIDPVMQQVAYDEL	6.5
					HLA-B*40:01	12	4	12	9	IEPSTGNIL	0.645623	0.18		HLA-DRB1*11:01	6	1	15	15	Consensus (smm/nn/sturniolo)	VPTDDRYKYLRVYPP	6.5
					HLA-A*30:02	16	7	15	9	GTSTTLENY	0.644876	0.08		HLA-DRB1*09:01	10	3	17	15	Consensus (comb.lib./smm/nn)	PMLNRAVSATYPPGS	6.6
					HLA-C*05:01	8	5	13	9	RGDPRNSRV	0.639234	0.15		HLA-DRB3*02:02	5	4	18	15	NetMHCIIpan	ATIANGGMRMESHLV	6.7
					HLA-A*29:02	12	12	20	9	LAMASTPSY	0.639025	0.13		HLA-DRB3*02:02	12	6	20	15	NetMHCIIpan	PSTGNILAMASTPSY	6.8
					HLA-C*02:02	11	12	20	9	VAAPIGRAV	0.632772	0.05		HLA-DQA1*05:01/DQB1*03:01	12	3	17	15	Consensus (comb.lib./smm/nn)	AIEPSTGNILAMAST	6.9
					HLA-C*02:09	11	12	20	9	VAAPIGRAV	0.632772	0.05		HLA-DQA1*01:02/DQB1*06:02	5	5	19	15	Consensus (comb.lib./smm/nn)	TIANGGMRMESHLVS	6.9
					HLA-C*03:02	4	5	13	9	LATTSPKSL	0.628293	0.12		HLA-DQA1*01:01/DQB1*05:01	9	3	17	15	Consensus (comb.lib./smm/nn)	NAPVTGFYSMQYGSA	7
					HLA-C*08:01	14	10	18	9	NSDPDRPML	0.624458	0.03		HLA-DQA1*01:02/DQB1*06:02	5	4	18	15	Consensus (comb.lib./smm/nn)	ATIANGGMRMESHLV	7.1
					HLA-B*13:02	7	12	20	9	GQISAGGQV	0.617981	0.09		HLA-DRB1*04:05	6	6	20	15	Consensus (smm/nn/sturniolo)	RYKYLRVYPPNPAAP	7.2
					HLA-A*29:02	10	11	19	9	ATYPPGSTF	0.604741	0.14		HLA-DQA1*01:01/DQB1*05:01	9	4	18	15	Consensus (comb.lib./smm/nn)	APVTGFYSMQYGSAG	7.3
					HLA-C*15:02	15	4	12	9	TIDPVMQQV	0.594519	0.09		HLA-DRB1*01:01	6	4	18	15	Consensus (comb.lib./smm/nn)	DDRYKYLRVYPPNPA	7.3
					HLA-C*17:01	14	10	18	9	NSDPDRPML	0.591157	0.12		HLA-DRB1*01:01	6	5	19	15	Consensus (comb.lib./smm/nn)	DRYKYLRVYPPNPAA	7.3
					HLA-B*52:01	10	11	19	9	ATYPPGSTF	0.582141	0.01		HLA-DRB1*01:01	6	6	20	15	Consensus (comb.lib./smm/nn)	RYKYLRVYPPNPAAP	7.3
					HLA-A*30:02	12	12	20	9	LAMASTPSY	0.581938	0.11		HLA-DQA1*05:01/DQB1*03:01	12	4	18	15	Consensus (comb.lib./smm/nn)	IEPSTGNILAMASTP	7.4
					HLA-C*08:01	15	4	12	9	TIDPVMQQV	0.579246	0.04		HLA-DQA1*01:01/DQB1*05:01	9	2	16	15	Consensus (comb.lib./smm/nn)	ANAPVTGFYSMQYGS	7.5
					HLA-A*30:02	9	6	14	9	VTGFYSMQY	0.579085	0.11		HLA-DPA1*02:01/DPB1*05:01	17	4	18	15	Consensus (comb.lib./smm/nn)	DNRLFSKRFFDLVSG	7.5
					HLA-B*53:01	9	1	9	9	FANAPVTGF	0.578152	0.09		HLA-DQA1*05:01/DQB1*03:01	13	4	18	15	Consensus (comb.lib./smm/nn)	ENYNGTTCGGGATAS	7.5
					HLA-B*56:01	1	2	10	9	RVYPPNPAA	0.570995	0.16		HLA-DQA1*01:01/DQB1*05:01	9	1	15	15	Consensus (comb.lib./smm/nn)	FANAPVTGFYSMQYG	7.5
					HLA-B*56:01	6	11	19	9	RVYPPNPAA	0.570995	0.16		HLA-DQA1*01:01/DQB1*05:01	17	2	16	15	Consensus (comb.lib./smm/nn)	GSDNRLFSKRFFDLV	7.5
					HLA-A*23:01	10	11	19	9	ATYPPGSTF	0.566455	0.13		HLA-DQA1*01:02/DQB1*06:02	5	3	17	15	Consensus (comb.lib./smm/nn)	AATIANGGMRMESHL	7.8
					HLA-C*12:03	12	12	20	9	LAMASTPSY	0.550216	0.05		HLA-DRB1*01:01	9	4	18	15	Consensus (comb.lib./smm/nn)	APVTGFYSMQYGSAG	8.4
					HLA-B*53:01	1	7	15	9	NPAAPSSPF	0.540239	0.11		HLA-DQA1*05:01/DQB1*03:01	12	6	20	15	Consensus (comb.lib./smm/nn)	PSTGNILAMASTPSY	8.4
					HLA-A*68:02	14	1	9	9	ETSAAWDEL	0.534605	0.17		HLA-DRB1*09:01	6	5	19	15	Consensus (comb.lib./smm/nn)	DRYKYLRVYPPNPAA	8.5
					HLA-B*56:01	9	4	12	9	APVTGFYSM	0.534325	0.19		HLA-DRB1*12:01	12	5	19	15	Consensus (smm/nn)	EPSTGNILAMASTPS	8.5
					HLA-C*06:02	11	12	20	9	VAAPIGRAV	0.53221	0.04		HLA-DRB1*15:01	9	1	15	15	Consensus (smm/nn/sturniolo)	FANAPVTGFYSMQYG	8.5
					HLA-A*29:02	16	7	15	9	GTSTTLENY	0.530895	0.19		HLA-DQA1*05:01/DQB1*03:01	12	2	16	15	Consensus (comb.lib./smm/nn)	VAIEPSTGNILAMAS	8.5
					HLA-C*12:03	4	5	13	9	LATTSPKSL	0.528973	0.06		HLA-DRB1*13:02	6	6	20	15	Consensus (smm/nn/sturniolo)	RYKYLRVYPPNPAAP	8.6
					HLA-B*53:01	12	12	20	9	LAMASTPSY	0.525075	0.12		HLA-DRB1*09:01	6	4	18	15	Consensus (comb.lib./smm/nn)	DDRYKYLRVYPPNPA	8.7
					HLA-B*55:01	10	2	10	9	RPMLNRAVS	0.517521	0.15		HLA-DRB1*04:05	6	1	15	15	Consensus (smm/nn/sturniolo)	VPTDDRYKYLRVYPP	8.7
					HLA-B*58:02	10	11	19	9	ATYPPGSTF	0.512967	0.01		HLA-DRB1*12:01	10	1	15	15	Consensus (smm/nn)	DRPMLNRAVSATYPP	8.8
					HLA-A*24:02	10	11	19	9	ATYPPGSTF	0.509357	0.19		HLA-DQA1*01:02/DQB1*06:02	5	2	16	15	Consensus (comb.lib./smm/nn)	IAATIANGGMRMESH	8.9
					HLA-A*25:01	9	1	9	9	FANAPVTGF	0.502491	0.09		HLA-DQA1*05:01/DQB1*03:01	12	1	15	15	Consensus (comb.lib./smm/nn)	VVAIEPSTGNILAMA	8.9
					HLA-C*08:02	8	5	13	9	RGDPRNSRV	0.501208	0.18		HLA-DQA1*05:01/DQB1*03:01	12	5	19	15	Consensus (comb.lib./smm/nn)	EPSTGNILAMASTPS	9.1
					HLA-C*06:02	6	5	13	9	DRYKYLRVY	0.500546	0.05		HLA-DRB1*09:01	6	6	20	15	Consensus (comb.lib./smm/nn)	RYKYLRVYPPNPAAP	9.1
					HLA-C*14:02	10	11	19	9	ATYPPGSTF	0.498081	0.19		HLA-DRB3*02:02	12	1	15	15	NetMHCIIpan	VVAIEPSTGNILAMA	9.2
					HLA-C*04:01	15	4	12	9	TIDPVMQQV	0.482878	0.07		HLA-DRB1*15:01	9	5	19	15	Consensus (smm/nn/sturniolo)	PVTGFYSMQYGSAGL	9.3
					HLA-C*17:01	4	5	13	9	LATTSPKSL	0.475056	0.19		HLA-DPA1*02:01/DPB1*05:01	17	3	17	15	Consensus (comb.lib./smm/nn)	SDNRLFSKRFFDLVS	9.5
					HLA-B*50:01	13	3	11	9	LENYNGTTC	0.448153	0.17		HLA-DQA1*05:01/DQB1*03:01	10	4	18	15	Consensus (comb.lib./smm/nn)	MLNRAVSATYPPGST	9.7
					HLA-B*50:01	16	12	20	9	LENYNGTTC	0.448153	0.17		HLA-DPA1*02:01/DPB1*05:01	17	2	16	15	Consensus (comb.lib./smm/nn)	GSDNRLFSKRFFDLV	9.8
					HLA-A*26:01	9	1	9	9	FANAPVTGF	0.435605	0.15		HLA-DRB1*15:01	9	3	17	15	Consensus (smm/nn/sturniolo)	NAPVTGFYSMQYGSA	9.8
					HLA-B*52:01	11	12	20	9	VAAPIGRAV	0.431262	0.04		HLA-DPA1*02:01/DPB1*05:01	17	1	15	15	Consensus (comb.lib./smm/nn)	NGSDNRLFSKRFFDL	9.8
					HLA-B*53:01	15	6	14	9	DPVMQQVAY	0.418726	0.17		HLA-DRB1*01:01	12	6	20	15	Consensus (comb.lib./smm/nn)	PSTGNILAMASTPSY	9.8
					HLA-C*16:01	3	9	17	9	VSPEVASTL	0.416609	0.2		HLA-DRB1*15:01	9	2	16	15	Consensus (smm/nn/sturniolo)	ANAPVTGFYSMQYGS	9.9
					HLA-C*12:02	4	5	13	9	LATTSPKSL	0.406881	0.12		HLA-DRB1*13:02	6	5	19	15	Consensus (smm/nn/sturniolo)	DRYKYLRVYPPNPAA	9.9
					HLA-C*03:03	14	10	18	9	NSDPDRPML	0.406254	0.16		HLA-DQA1*05:01/DQB1*03:01	10	5	19	15	Consensus (comb.lib./smm/nn)	LNRAVSATYPPGSTF	10
					HLA-C*03:04	14	10	18	9	NSDPDRPML	0.406254	0.16		HLA-DRB4*01:01	15	3	17	15	Consensus (comb.lib./smm/nn)	STIDPVMQQVAYDEL	10
					HLA-C*08:01	10	11	19	9	ATYPPGSTF	0.400263	0.08
					HLA-C*01:02	10	11	19	9	ATYPPGSTF	0.398973	0.12
					HLA-B*14:02	10	1	9	9	DRPMLNRAV	0.393205	0.08
					HLA-C*08:01	11	12	20	9	VAAPIGRAV	0.393023	0.08
					HLA-C*08:01	9	1	9	9	FANAPVTGF	0.351757	0.09
					HLA-C*04:01	14	10	18	9	NSDPDRPML	0.350398	0.11
					HLA-C*01:02	1	12	20	9	SSPFANAPV	0.327763	0.15
					HLA-C*12:03	3	9	17	9	VSPEVASTL	0.319797	0.16
					HLA-C*07:02	6	5	13	9	DRYKYLRVY	0.318623	0.1
					HLA-C*07:01	10	11	19	9	ATYPPGSTF	0.318047	0.04
					HLA-C*06:02	17	5	13	9	NRLFSKRFF	0.309057	0.15
					HLA-C*08:01	3	9	17	9	VSPEVASTL	0.305632	0.12
					HLA-C*07:01	6	5	13	9	DRYKYLRVY	0.286848	0.05
					HLA-A*74:01	4	7	15	9	TTSPKSLGR	0.28419	0.11
					HLA-B*14:02	6	5	13	9	DRYKYLRVY	0.282038	0.17
					HLA-C*07:02	10	11	19	9	ATYPPGSTF	0.277707	0.12
					HLA-C*06:02	10	11	19	9	ATYPPGSTF	0.271135	0.2
					HLA-A*74:01	17	11	19	9	RFFDLVSGR	0.253108	0.14
					HLA-C*08:01	4	5	13	9	LATTSPKSL	0.224566	0.16
					HLA-A*74:01	7	1	9	9	RVLLDEYSR	0.212513	0.17
					HLA-A*74:01	8	12	20	9	RVLLDEYSR	0.212513	0.17
					HLA-C*07:04	15	4	12	9	TIDPVMQQV	0.186643	0.06
					HLA-C*07:02	17	5	13	9	NRLFSKRFF	0.173028	0.2
					HLA-C*07:01	17	5	13	9	NRLFSKRFF	0.166591	0.11
					HLA-C*07:04	11	12	20	9	VAAPIGRAV	0.093519	0.2
>WP_013416802.1
ABCpred Prediction Server (20mer)					IEDB MHC-I Binding Predictions-NetMHCpan EL 4.1 (9mer)									IEDB MHC-II Binding Predictions-recommended 2.22 (15mer)
Rank	Sequence	Start position	Score（≥0.8）		allele	seq_num	start	end	length	peptide	score	per_rank(≤0.2)		allele	seq_num	start	end	length	method	peptide	per_rank（≤10）
1	TPGQGLDCSGLTQWAYREAG	294	0.88		HLA-C*08:02	3	3	11	9	AADAVRNAL	0.974645	0.01		HLA-DRB1*08:02	5	1	15	15	Consensus (smm/nn/sturniolo)	VSISAIRTSNSGMGF	0.79
2	RNALTQQGVPYQWGGTTPGQ	278	0.88		HLA-C*14:02	6	1	9	9	AYREAGVEL	0.958709	0.01		HLA-DQA1*03:01/DQB1*03:02	4	4	18	15	Consensus (comb.lib./smm/nn)	LPDGTTAVAPNEEAA	1.8
3	EEAADAVRNALTQQGVPYQW	271	0.87		HLA-C*05:01	3	3	11	9	AADAVRNAL	0.92228	0.04		HLA-DQA1*03:01/DQB1*03:02	4	3	17	15	Consensus (comb.lib./smm/nn)	VLPDGTTAVAPNEEA	1.9
4	EIVLPDGTTAVAPNEEAADA	257	0.87		HLA-A*02:01	4	3	11	9	VLPDGTTAV	0.917836	0.03		HLA-DQA1*03:01/DQB1*03:02	4	5	19	15	Consensus (comb.lib./smm/nn)	PDGTTAVAPNEEAAD	2.5
5	VSISAIRTSNSGMGFHGFYR	362	0.84		HLA-A*02:01	9	10	18	9	VLPDGTTAV	0.917836	0.03		HLA-DQA1*04:01/DQB1*04:02	4	3	17	15	Consensus (comb.lib./smm/nn)	VLPDGTTAVAPNEEA	3
6	AYREAGVELPRLAQEQSVGV	308	0.83		HLA-C*01:02	4	3	11	9	VLPDGTTAV	0.887206	0.01		HLA-DQA1*05:01/DQB1*03:01	8	6	20	15	Consensus (comb.lib./smm/nn)	SWTGVAADAAVTKAE	3.1
7	VIGNGQMVEAGDPVSISAIR	349	0.82		HLA-C*01:02	9	10	18	9	VLPDGTTAV	0.887206	0.01		HLA-DRB3*01:01	9	4	18	15	Consensus (comb.lib./smm/nn)	GSGVEIVLPDGTTAV	3.4
8	SELGGSWTGVAADAAVTKAE	49	0.81		HLA-A*02:06	4	3	11	9	VLPDGTTAV	0.873613	0.05		HLA-DRB3*01:01	9	6	20	15	Consensus (comb.lib./smm/nn)	GVEIVLPDGTTAVAP	3.4
9	RFGGSGVEIVLPDGTTAVAP	250	0.8		HLA-A*02:06	9	10	18	9	VLPDGTTAV	0.873613	0.05		HLA-DRB3*01:01	9	5	19	15	Consensus (comb.lib./smm/nn)	SGVEIVLPDGTTAVA	3.4
					HLA-B*15:25	2	3	11	9	ALTQQGVPY	0.872985	0.05		HLA-DRB1*08:02	5	2	16	15	Consensus (smm/nn/sturniolo)	SISAIRTSNSGMGFH	3.6
					HLA-B*15:25	3	10	18	9	ALTQQGVPY	0.872985	0.05		HLA-DRB3*01:01	4	1	15	15	Consensus (comb.lib./smm/nn)	EIVLPDGTTAVAPNE	3.7
					HLA-B*40:01	7	8	16	9	VEAGDPVSI	0.870025	0.07		HLA-DQA1*04:01/DQB1*04:02	4	2	16	15	Consensus (comb.lib./smm/nn)	IVLPDGTTAVAPNEE	3.8
					HLA-B*49:01	7	8	16	9	VEAGDPVSI	0.86468	0.02		HLA-DQA1*05:01/DQB1*03:01	8	5	19	15	Consensus (comb.lib./smm/nn)	GSWTGVAADAAVTKA	3.9
					HLA-C*08:01	3	3	11	9	AADAVRNAL	0.803197	0.01		HLA-DQA1*03:01/DQB1*03:02	4	2	16	15	Consensus (comb.lib./smm/nn)	IVLPDGTTAVAPNEE	4
					HLA-B*58:01	2	5	13	9	TQQGVPYQW	0.798035	0.12		HLA-DQA1*04:01/DQB1*04:02	4	4	18	15	Consensus (comb.lib./smm/nn)	LPDGTTAVAPNEEAA	4.1
					HLA-B*58:01	3	12	20	9	TQQGVPYQW	0.798035	0.12		HLA-DRB1*04:01	5	1	15	15	Consensus (smm/nn/sturniolo)	VSISAIRTSNSGMGF	4.2
					HLA-B*15:01	2	3	11	9	ALTQQGVPY	0.76586	0.09		HLA-DQA1*04:01/DQB1*04:02	4	5	19	15	Consensus (comb.lib./smm/nn)	PDGTTAVAPNEEAAD	4.6
					HLA-B*15:01	3	10	18	9	ALTQQGVPY	0.76586	0.09		HLA-DQA1*03:01/DQB1*03:02	4	6	20	15	Consensus (comb.lib./smm/nn)	DGTTAVAPNEEAADA	4.9
					HLA-C*03:03	3	3	11	9	AADAVRNAL	0.744958	0.04		HLA-DQA1*05:01/DQB1*03:01	8	4	18	15	Consensus (comb.lib./smm/nn)	GGSWTGVAADAAVTK	5.3
					HLA-C*03:04	3	3	11	9	AADAVRNAL	0.744958	0.04		HLA-DQA1*05:01/DQB1*03:01	7	4	18	15	Consensus (comb.lib./smm/nn)	NGQMVEAGDPVSISA	5.4
					HLA-B*15:02	2	3	11	9	ALTQQGVPY	0.736898	0.09		HLA-DRB3*02:02	5	2	16	15	NetMHCIIpan	SISAIRTSNSGMGFH	5.4
					HLA-B*15:02	3	10	18	9	ALTQQGVPY	0.736898	0.09		HLA-DQA1*05:01/DQB1*03:01	8	3	17	15	Consensus (comb.lib./smm/nn)	LGGSWTGVAADAAVT	5.5
					HLA-B*56:01	4	4	12	9	LPDGTTAVA	0.726258	0.09		HLA-DQA1*04:01/DQB1*04:02	4	6	20	15	Consensus (comb.lib./smm/nn)	DGTTAVAPNEEAADA	5.6
					HLA-B*56:01	9	11	19	9	LPDGTTAVA	0.726258	0.09		HLA-DQA1*05:01/DQB1*03:01	7	5	19	15	Consensus (comb.lib./smm/nn)	GQMVEAGDPVSISAI	5.7
					HLA-B*13:01	2	5	13	9	TQQGVPYQW	0.724471	0.02		HLA-DRB1*03:01	9	5	19	15	Consensus (smm/nn/sturniolo)	SGVEIVLPDGTTAVA	5.8
					HLA-B*13:01	3	12	20	9	TQQGVPYQW	0.724471	0.02		HLA-DRB3*02:02	5	3	17	15	NetMHCIIpan	ISAIRTSNSGMGFHG	6.3
					HLA-A*11:01	8	10	18	9	VAADAAVTK	0.693251	0.15		HLA-DRB3*02:02	5	1	15	15	NetMHCIIpan	VSISAIRTSNSGMGF	6.3
					HLA-B*40:02	7	8	16	9	VEAGDPVSI	0.691359	0.19		HLA-DQA1*05:01/DQB1*03:01	8	2	16	15	Consensus (comb.lib./smm/nn)	ELGGSWTGVAADAAV	6.4
					HLA-B*55:01	2	9	17	9	VPYQWGGTT	0.683059	0.08		HLA-DRB1*08:02	5	3	17	15	Consensus (smm/nn/sturniolo)	ISAIRTSNSGMGFHG	6.4
					HLA-B*44:03	2	5	13	9	TQQGVPYQW	0.668723	0.15		HLA-DQA1*05:01/DQB1*03:01	7	6	20	15	Consensus (comb.lib./smm/nn)	QMVEAGDPVSISAIR	6.4
					HLA-B*44:03	3	12	20	9	TQQGVPYQW	0.668723	0.15		HLA-DQA1*05:01/DQB1*03:01	8	1	15	15	Consensus (comb.lib./smm/nn)	SELGGSWTGVAADAA	6.4
					HLA-C*17:01	3	3	11	9	AADAVRNAL	0.647712	0.09		HLA-DRB1*03:01	9	6	20	15	Consensus (smm/nn/sturniolo)	GVEIVLPDGTTAVAP	6.5
					HLA-A*32:01	2	5	13	9	TQQGVPYQW	0.646173	0.05		HLA-DQA1*05:01/DQB1*03:01	7	3	17	15	Consensus (comb.lib./smm/nn)	GNGQMVEAGDPVSIS	6.7
					HLA-A*32:01	3	12	20	9	TQQGVPYQW	0.646173	0.05		HLA-DRB1*04:01	9	6	20	15	Consensus (smm/nn/sturniolo)	GVEIVLPDGTTAVAP	6.7
					HLA-A*31:01	5	12	20	9	GMGFHGFYR	0.630282	0.19		HLA-DQA1*04:01/DQB1*04:02	8	6	20	15	Consensus (comb.lib./smm/nn)	SWTGVAADAAVTKAE	6.7
					HLA-B*56:01	2	9	17	9	VPYQWGGTT	0.607777	0.14		HLA-DRB1*04:01	5	2	16	15	Consensus (smm/nn/sturniolo)	SISAIRTSNSGMGFH	7.2
					HLA-A*30:02	5	11	19	9	SGMGFHGFY	0.604776	0.1		HLA-DRB1*08:02	3	2	16	15	Consensus (smm/nn/sturniolo)	EAADAVRNALTQQGV	7.4
					HLA-A*32:01	5	7	15	9	RTSNSGMGF	0.603465	0.06		HLA-DRB1*04:01	5	3	17	15	Consensus (smm/nn/sturniolo)	ISAIRTSNSGMGFHG	7.4
					HLA-A*68:02	3	2	10	9	EAADAVRNA	0.598216	0.13		HLA-DRB1*08:02	3	1	15	15	Consensus (smm/nn/sturniolo)	EEAADAVRNALTQQG	7.6
					HLA-B*07:02	3	3	11	9	AADAVRNAL	0.588395	0.19		HLA-DRB1*04:01	3	6	20	15	Consensus (smm/nn/sturniolo)	AVRNALTQQGVPYQW	7.8
					HLA-B*44:02	2	5	13	9	TQQGVPYQW	0.580273	0.15		HLA-DRB1*04:01	3	5	19	15	Consensus (smm/nn/sturniolo)	DAVRNALTQQGVPYQ	7.8
					HLA-B*44:02	3	12	20	9	TQQGVPYQW	0.580273	0.15		HLA-DQA1*04:01/DQB1*04:02	8	3	17	15	Consensus (comb.lib./smm/nn)	LGGSWTGVAADAAVT	7.8
					HLA-B*55:01	4	4	12	9	LPDGTTAVA	0.522969	0.15		HLA-DQA1*05:01/DQB1*03:01	9	1	15	15	Consensus (comb.lib./smm/nn)	RFGGSGVEIVLPDGT	7.8
					HLA-B*55:01	9	11	19	9	LPDGTTAVA	0.522969	0.15		HLA-DQA1*04:01/DQB1*04:02	8	2	16	15	Consensus (comb.lib./smm/nn)	ELGGSWTGVAADAAV	8.1
					HLA-C*16:01	3	3	11	9	AADAVRNAL	0.521186	0.14		HLA-DRB1*04:01	9	5	19	15	Consensus (smm/nn/sturniolo)	SGVEIVLPDGTTAVA	8.1
					HLA-A*23:01	2	5	13	9	TQQGVPYQW	0.476257	0.18		HLA-DRB1*03:01	4	1	15	15	Consensus (smm/nn/sturniolo)	EIVLPDGTTAVAPNE	8.3
					HLA-A*23:01	3	12	20	9	TQQGVPYQW	0.476257	0.18		HLA-DRB1*04:01	4	1	15	15	Consensus (smm/nn/sturniolo)	EIVLPDGTTAVAPNE	8.5
					HLA-C*07:02	6	1	9	9	AYREAGVEL	0.460505	0.05		HLA-DRB1*03:01	9	4	18	15	Consensus (smm/nn/sturniolo)	GSGVEIVLPDGTTAV	8.8
					HLA-B*13:01	7	8	16	9	VEAGDPVSI	0.439937	0.18		HLA-DRB3*02:02	5	4	18	15	NetMHCIIpan	SAIRTSNSGMGFHGF	9.5
					HLA-C*01:02	3	3	11	9	AADAVRNAL	0.338041	0.14		HLA-DQA1*05:01/DQB1*03:01	7	2	16	15	Consensus (comb.lib./smm/nn)	IGNGQMVEAGDPVSI	9.9
					HLA-C*04:01	3	3	11	9	AADAVRNAL	0.332507	0.12		HLA-DRB4*01:01	3	5	19	15	Consensus (comb.lib./smm/nn)	DAVRNALTQQGVPYQ	10
					HLA-C*07:04	6	1	9	9	AYREAGVEL	0.177462	0.07		HLA-DQA1*04:01/DQB1*04:02	8	4	18	15	Consensus (comb.lib./smm/nn)	GGSWTGVAADAAVTK	10
					HLA-C*07:04	4	3	11	9	VLPDGTTAV	0.126823	0.13		HLA-DQA1*04:01/DQB1*04:02	8	5	19	15	Consensus (comb.lib./smm/nn)	GSWTGVAADAAVTKA	10
					HLA-C*07:04	9	10	18	9	VLPDGTTAV	0.126823	0.13		HLA-DRB1*13:02	5	1	15	15	Consensus (smm/nn/sturniolo)	VSISAIRTSNSGMGF	10
					HLA-B*58:02	2	5	13	9	TQQGVPYQW	0.122952	0.11
					HLA-B*58:02	3	12	20	9	TQQGVPYQW	0.122952	0.11
					HLA-C*07:01	6	1	9	9	AYREAGVEL	0.112588	0.17
					HLA-C*07:04	3	3	11	9	AADAVRNAL	0.09633	0.2
					HLA-B*58:02	5	7	15	9	RTSNSGMGF	0.085563	0.17
>WP_013415053.1
ABCpred Prediction Server (20mer)					IEDB MHC-I Binding Predictions-NetMHCpan EL 4.1 (9mer)									IEDB MHC-II Binding Predictions-recommended 2.22 (15mer)
Rank	Sequence	Start position	Score（≥0.8）		allele	seq_num	start	end	length	peptide	score	per_rank(≤0.2)		allele	seq_num	start	end	length	method	peptide	per_rank（≤10）
1	YYTDWQKADDALHGVNKWET	141	0.92		HLA-B*35:01	5	2	10	9	TPMQGAFTY	0.996834	0.01		HLA-DQA1*05:01/DQB1*03:01	6	4	18	15	Consensus (comb.lib./smm/nn)	ANQIIVGGIIEAATN	0.51
2	ATNECTHRLFDAVNFNGMGD	306	0.89		HLA-A*03:01	12	5	13	9	ALKDPQLYK	0.988481	0.01		HLA-DQA1*05:01/DQB1*03:01	6	3	17	15	Consensus (comb.lib./smm/nn)	LANQIIVGGIIEAAT	0.51
3	IVGGIIEAATNECTHRLFDA	298	0.89		HLA-B*27:02	2	7	15	9	HRLFDAVNF	0.958374	0.03		HLA-DQA1*05:01/DQB1*03:01	6	5	19	15	Consensus (comb.lib./smm/nn)	NQIIVGGIIEAATNE	0.58
4	SQGINGNVSTLANQIIVGGI	283	0.89		HLA-B*15:25	12	10	18	9	QLYKAVGAY	0.957251	0.01		HLA-DQA1*05:01/DQB1*03:01	6	6	20	15	Consensus (comb.lib./smm/nn)	QIIVGGIIEAATNEC	0.67
5	VTPMQGAFTYYTDWQKADDA	132	0.89		HLA-B*15:02	12	10	18	9	QLYKAVGAY	0.951426	0.01		HLA-DRB3*02:02	8	6	20	15	NetMHCIIpan	PKLYVANASGLPGPH	0.84
6	STLANQIIVGGIIEAATNEC	291	0.85		HLA-C*05:01	1	7	15	9	KADDALHGV	0.946327	0.04		HLA-DRB3*02:02	8	5	19	15	NetMHCIIpan	GPKLYVANASGLPGP	0.85
7	VANASGLPGPHDTLESQGIN	268	0.85		HLA-A*11:01	12	5	13	9	ALKDPQLYK	0.934168	0.01		HLA-DRB3*02:02	8	4	18	15	NetMHCIIpan	GGPKLYVANASGLPG	0.97
8	KLKGGPKLYVANASGLPGPH	259	0.85		HLA-A*02:01	14	2	10	9	FLTQELPPV	0.918445	0.03		HLA-DQA1*05:01/DQB1*03:01	6	2	16	15	Consensus (comb.lib./smm/nn)	TLANQIIVGGIIEAA	0.98
9	DTSKAAPTLYLLNGAGGGED	91	0.83		HLA-B*53:01	5	2	10	9	TPMQGAFTY	0.910421	0.02		HLA-DRB1*09:01	12	6	20	15	Consensus (comb.lib./smm/nn)	LKDPQLYKAVGAYSG	1.3
10	ATSTGPNKLRLVVRSESMNR	61	0.82		HLA-B*15:01	12	10	18	9	QLYKAVGAY	0.910256	0.02		HLA-DRB3*02:02	8	3	17	15	NetMHCIIpan	KGGPKLYVANASGLP	1.7
11	LYLLNGAGGGEDSASWQKQA	99	0.81		HLA-C*17:01	9	4	12	9	KAAPTLYLL	0.908437	0.02		HLA-DRB1*08:02	12	6	20	15	Consensus (smm/nn/sturniolo)	LKDPQLYKAVGAYSG	2.1
12	VFNLALKDPQLYKAVGAYSG	192	0.81		HLA-B*07:02	10	5	13	9	GPNKLRLVV	0.907709	0.04		HLA-DRB1*09:01	12	5	19	15	Consensus (comb.lib./smm/nn)	ALKDPQLYKAVGAYS	2.2
13	LAGISTSGTSVFNLALKDPQ	182	0.81		HLA-B*58:01	9	4	12	9	KAAPTLYLL	0.900847	0.06		HLA-DQA1*05:01/DQB1*03:01	3	1	15	15	Consensus (comb.lib./smm/nn)	IVGGIIEAATNECTH	2.5
14	TFLTQELPPVIDSALGTTKV	160	0.81		HLA-C*15:02	9	4	12	9	KAAPTLYLL	0.897157	0.01		HLA-DRB1*03:01	10	6	20	15	Consensus (smm/nn/sturniolo)	PNKLRLVVRSESMNR	2.9
					HLA-B*27:05	2	7	15	9	HRLFDAVNF	0.895892	0.04		HLA-DQA1*01:02/DQB1*06:02	6	3	17	15	Consensus (comb.lib./smm/nn)	LANQIIVGGIIEAAT	3.2
					HLA-A*68:01	5	8	16	9	FTYYTDWQK	0.888787	0.09		HLA-DQA1*01:02/DQB1*06:02	6	4	18	15	Consensus (comb.lib./smm/nn)	ANQIIVGGIIEAATN	3.3
					HLA-B*57:01	9	4	12	9	KAAPTLYLL	0.885658	0.13		HLA-DQA1*01:02/DQB1*06:02	6	5	19	15	Consensus (comb.lib./smm/nn)	NQIIVGGIIEAATNE	3.5
					HLA-B*15:25	8	1	9	9	KLKGGPKLY	0.881993	0.05		HLA-DRB3*01:01	5	6	20	15	Consensus (comb.lib./smm/nn)	GAFTYYTDWQKADDA	3.7
					HLA-B*15:02	5	2	10	9	TPMQGAFTY	0.881569	0.03		HLA-DRB3*01:01	5	5	19	15	Consensus (comb.lib./smm/nn)	QGAFTYYTDWQKADD	3.7
					HLA-B*15:01	8	1	9	9	KLKGGPKLY	0.87989	0.03		HLA-DRB1*08:02	12	5	19	15	Consensus (smm/nn/sturniolo)	ALKDPQLYKAVGAYS	3.8
					HLA-A*30:01	12	5	13	9	ALKDPQLYK	0.871928	0.01		HLA-DRB3*01:01	5	4	18	15	Consensus (comb.lib./smm/nn)	MQGAFTYYTDWQKAD	3.8
					HLA-A*02:06	14	2	10	9	FLTQELPPV	0.860646	0.06		HLA-DRB3*02:02	4	1	15	15	NetMHCIIpan	SQGINGNVSTLANQI	3.9
					HLA-C*08:02	1	7	15	9	KADDALHGV	0.854163	0.07		HLA-DRB1*11:01	10	5	19	15	Consensus (smm/nn/sturniolo)	GPNKLRLVVRSESMN	4
					HLA-B*35:03	14	7	15	9	LPPVIDSAL	0.843161	0.04		HLA-DRB1*11:01	10	6	20	15	Consensus (smm/nn/sturniolo)	PNKLRLVVRSESMNR	4
					HLA-A*02:06	1	7	15	9	KADDALHGV	0.838136	0.06		HLA-DRB1*11:01	10	3	17	15	Consensus (smm/nn/sturniolo)	STGPNKLRLVVRSES	4
					HLA-B*58:01	12	4	12	9	LALKDPQLY	0.835986	0.09		HLA-DRB1*11:01	10	4	18	15	Consensus (smm/nn/sturniolo)	TGPNKLRLVVRSESM	4
					HLA-C*03:02	13	4	12	9	ISTSGTSVF	0.827214	0.05		HLA-DRB1*01:01	12	6	20	15	Consensus (comb.lib./smm/nn)	LKDPQLYKAVGAYSG	4.2
					HLA-B*53:01	1	10	18	9	DALHGVNKW	0.821905	0.03		HLA-DPA1*02:01/DPB1*14:01	10	6	20	15	NetMHCIIpan	PNKLRLVVRSESMNR	4.7
					HLA-A*68:01	10	2	10	9	TSTGPNKLR	0.806848	0.2		HLA-DQA1*01:02/DQB1*06:02	6	6	20	15	Consensus (comb.lib./smm/nn)	QIIVGGIIEAATNEC	4.8
					HLA-A*30:02	8	1	9	9	KLKGGPKLY	0.79205	0.03		HLA-DRB3*02:02	4	2	16	15	NetMHCIIpan	QGINGNVSTLANQII	4.9
					HLA-B*35:01	12	4	12	9	LALKDPQLY	0.780857	0.09		HLA-DQA1*01:01/DQB1*05:01	5	5	19	15	Consensus (comb.lib./smm/nn)	QGAFTYYTDWQKADD	5.2
					HLA-C*01:02	7	6	14	9	GLPGPHDTL	0.775022	0.02		HLA-DQA1*01:01/DQB1*05:01	5	6	20	15	Consensus (comb.lib./smm/nn)	GAFTYYTDWQKADDA	5.6
					HLA-B*55:01	8	5	13	9	GPKLYVANA	0.765939	0.05		HLA-DQA1*01:01/DQB1*05:01	5	4	18	15	Consensus (comb.lib./smm/nn)	MQGAFTYYTDWQKAD	5.6
					HLA-A*30:02	9	2	10	9	TSKAAPTLY	0.746195	0.04		HLA-DRB1*09:01	8	3	17	15	Consensus (comb.lib./smm/nn)	KGGPKLYVANASGLP	5.7
					HLA-A*31:01	10	12	20	9	VVRSESMNR	0.745676	0.1		HLA-DRB1*09:01	8	4	18	15	Consensus (comb.lib./smm/nn)	GGPKLYVANASGLPG	5.8
					HLA-C*03:02	12	4	12	9	LALKDPQLY	0.740404	0.06		HLA-DQA1*05:01/DQB1*03:01	11	3	17	15	Consensus (comb.lib./smm/nn)	LLNGAGGGEDSASWQ	5.8
					HLA-C*16:01	9	4	12	9	KAAPTLYLL	0.718576	0.04		HLA-DQA1*05:01/DQB1*03:01	11	1	15	15	Consensus (comb.lib./smm/nn)	LYLLNGAGGGEDSAS	5.8
					HLA-A*02:06	6	7	15	9	IIVGGIIEA	0.716863	0.11		HLA-DQA1*05:01/DQB1*03:01	11	2	16	15	Consensus (comb.lib./smm/nn)	YLLNGAGGGEDSASW	5.8
					HLA-B*15:25	9	2	10	9	TSKAAPTLY	0.710145	0.17		HLA-DRB1*08:02	10	6	20	15	Consensus (smm/nn/sturniolo)	PNKLRLVVRSESMNR	5.9
					HLA-B*55:01	10	5	13	9	GPNKLRLVV	0.709892	0.06		HLA-DRB1*09:01	8	5	19	15	Consensus (comb.lib./smm/nn)	GPKLYVANASGLPGP	6.2
					HLA-C*16:01	13	4	12	9	ISTSGTSVF	0.707953	0.05		HLA-DRB1*09:01	8	6	20	15	Consensus (comb.lib./smm/nn)	PKLYVANASGLPGPH	6.2
					HLA-B*15:01	9	2	10	9	TSKAAPTLY	0.680413	0.15		HLA-DRB1*07:01	4	3	17	15	Consensus (comb.lib./smm/nn)	GINGNVSTLANQIIV	6.3
					HLA-B*56:01	8	5	13	9	GPKLYVANA	0.650155	0.12		HLA-DQA1*01:01/DQB1*05:01	5	3	17	15	Consensus (comb.lib./smm/nn)	PMQGAFTYYTDWQKA	6.3
					HLA-A*29:02	12	4	12	9	LALKDPQLY	0.632303	0.13		HLA-DQA1*01:02/DQB1*06:02	6	2	16	15	Consensus (comb.lib./smm/nn)	TLANQIIVGGIIEAA	6.6
					HLA-A*01:01	9	2	10	9	TSKAAPTLY	0.63196	0.12		HLA-DPA1*01:03/DPB1*04:01	2	4	18	15	NetMHCIIpan	ECTHRLFDAVNFNGM	6.7
					HLA-A*68:02	14	12	20	9	DSALGTTKV	0.631505	0.12		HLA-DRB1*07:01	4	4	18	15	Consensus (comb.lib./smm/nn)	INGNVSTLANQIIVG	6.7
					HLA-A*11:01	5	8	16	9	FTYYTDWQK	0.62685	0.19		HLA-DRB1*07:01	4	2	16	15	Consensus (comb.lib./smm/nn)	QGINGNVSTLANQII	6.7
					HLA-C*03:03	9	4	12	9	KAAPTLYLL	0.625878	0.07		HLA-DRB3*02:02	4	3	17	15	NetMHCIIpan	GINGNVSTLANQIIV	6.9
					HLA-C*03:04	9	4	12	9	KAAPTLYLL	0.625878	0.07		HLA-DQA1*05:01/DQB1*03:01	8	6	20	15	Consensus (comb.lib./smm/nn)	PKLYVANASGLPGPH	7
					HLA-A*02:06	9	4	12	9	KAAPTLYLL	0.618985	0.15		HLA-DPA1*02:01/DPB1*05:01	2	4	18	15	Consensus (comb.lib./smm/nn)	ECTHRLFDAVNFNGM	7.1
					HLA-C*14:02	8	8	16	9	LYVANASGL	0.61889	0.13		HLA-DPA1*02:01/DPB1*14:01	10	5	19	15	NetMHCIIpan	GPNKLRLVVRSESMN	7.1
					HLA-A*25:01	1	10	18	9	DALHGVNKW	0.617925	0.06		HLA-DPA1*02:01/DPB1*05:01	2	5	19	15	Consensus (comb.lib./smm/nn)	CTHRLFDAVNFNGMG	7.2
					HLA-C*15:02	10	3	11	9	STGPNKLRL	0.61356	0.08		HLA-DRB1*13:02	8	3	17	15	Consensus (smm/nn/sturniolo)	KGGPKLYVANASGLP	7.2
					HLA-A*29:02	5	3	11	9	PMQGAFTYY	0.61276	0.14		HLA-DQA1*05:01/DQB1*03:01	12	6	20	15	Consensus (comb.lib./smm/nn)	LKDPQLYKAVGAYSG	7.2
					HLA-B*56:01	10	5	13	9	GPNKLRLVV	0.606251	0.14		HLA-DPA1*01:03/DPB1*04:01	2	5	19	15	NetMHCIIpan	CTHRLFDAVNFNGMG	7.3
					HLA-B*46:01	13	4	12	9	ISTSGTSVF	0.601564	0.09		HLA-DQA1*03:01/DQB1*03:02	6	4	18	15	Consensus (comb.lib./smm/nn)	ANQIIVGGIIEAATN	7.4
					HLA-C*15:02	2	1	9	9	ATNECTHRL	0.600038	0.09		HLA-DRB1*13:02	8	4	18	15	Consensus (smm/nn/sturniolo)	GGPKLYVANASGLPG	7.4
					HLA-C*15:02	3	9	17	9	ATNECTHRL	0.600038	0.09		HLA-DQA1*01:02/DQB1*06:02	4	2	16	15	Consensus (comb.lib./smm/nn)	QGINGNVSTLANQII	7.4
					HLA-B*08:01	12	3	11	9	NLALKDPQL	0.595997	0.1		HLA-DRB1*08:02	10	5	19	15	Consensus (smm/nn/sturniolo)	GPNKLRLVVRSESMN	7.5
					HLA-A*68:02	9	1	9	9	DTSKAAPTL	0.59559	0.13		HLA-DRB1*07:01	4	5	19	15	Consensus (comb.lib./smm/nn)	NGNVSTLANQIIVGG	7.5
					HLA-A*33:03	10	12	20	9	VVRSESMNR	0.595583	0.19		HLA-DPA1*02:01/DPB1*05:01	2	6	20	15	Consensus (comb.lib./smm/nn)	THRLFDAVNFNGMGD	7.5
					HLA-A*30:02	12	10	18	9	QLYKAVGAY	0.587644	0.11		HLA-DRB1*12:01	12	1	15	15	Consensus (smm/nn)	VFNLALKDPQLYKAV	7.5
					HLA-C*15:02	1	7	15	9	KADDALHGV	0.582088	0.09		HLA-DRB1*01:01	8	4	18	15	Consensus (comb.lib./smm/nn)	GGPKLYVANASGLPG	7.7
					HLA-B*39:01	9	3	11	9	SKAAPTLYL	0.577199	0.12		HLA-DQA1*01:02/DQB1*06:02	4	3	17	15	Consensus (comb.lib./smm/nn)	GINGNVSTLANQIIV	7.7
					HLA-A*29:02	5	2	10	9	TPMQGAFTY	0.569718	0.17		HLA-DRB3*01:01	8	3	17	15	Consensus (comb.lib./smm/nn)	KGGPKLYVANASGLP	7.7
					HLA-C*02:02	9	4	12	9	KAAPTLYLL	0.568796	0.07		HLA-DRB3*02:02	9	5	19	15	NetMHCIIpan	AAPTLYLLNGAGGGE	7.8
					HLA-C*02:09	9	4	12	9	KAAPTLYLL	0.568796	0.07		HLA-DRB1*13:02	8	5	19	15	Consensus (smm/nn/sturniolo)	GPKLYVANASGLPGP	7.9
					HLA-A*68:02	14	6	14	9	ELPPVIDSA	0.566818	0.15		HLA-DRB1*13:02	8	6	20	15	Consensus (smm/nn/sturniolo)	PKLYVANASGLPGPH	7.9
					HLA-C*12:03	9	4	12	9	KAAPTLYLL	0.5544	0.05		HLA-DRB1*01:01	8	3	17	15	Consensus (comb.lib./smm/nn)	KGGPKLYVANASGLP	8
					HLA-C*17:01	1	7	15	9	KADDALHGV	0.5507	0.14		HLA-DQA1*01:02/DQB1*06:02	4	1	15	15	Consensus (comb.lib./smm/nn)	SQGINGNVSTLANQI	8
					HLA-A*32:01	9	4	12	9	KAAPTLYLL	0.550579	0.08		HLA-DRB1*01:01	8	5	19	15	Consensus (comb.lib./smm/nn)	GPKLYVANASGLPGP	8.2
					HLA-A*29:02	9	2	10	9	TSKAAPTLY	0.548613	0.18		HLA-DRB4*01:01	4	6	20	15	Consensus (comb.lib./smm/nn)	GNVSTLANQIIVGGI	8.4
					HLA-C*03:02	9	4	12	9	KAAPTLYLL	0.542988	0.16		HLA-DQA1*01:02/DQB1*06:02	3	1	15	15	Consensus (comb.lib./smm/nn)	IVGGIIEAATNECTH	8.4
					HLA-B*15:02	12	4	12	9	LALKDPQLY	0.542455	0.2		HLA-DQA1*03:01/DQB1*03:02	6	5	19	15	Consensus (comb.lib./smm/nn)	NQIIVGGIIEAATNE	8.4
					HLA-B*15:02	9	2	10	9	TSKAAPTLY	0.540506	0.2		HLA-DQA1*01:02/DQB1*06:02	4	4	18	15	Consensus (comb.lib./smm/nn)	INGNVSTLANQIIVG	8.5
					HLA-C*16:01	9	2	10	9	TSKAAPTLY	0.536368	0.13		HLA-DRB3*02:02	9	6	20	15	NetMHCIIpan	APTLYLLNGAGGGED	8.6
					HLA-B*13:01	9	4	12	9	KAAPTLYLL	0.534117	0.09		HLA-DRB1*03:01	12	1	15	15	Consensus (smm/nn/sturniolo)	VFNLALKDPQLYKAV	8.6
					HLA-C*08:01	1	7	15	9	KADDALHGV	0.532636	0.05		HLA-DQA1*03:01/DQB1*03:02	6	3	17	15	Consensus (comb.lib./smm/nn)	LANQIIVGGIIEAAT	8.7
					HLA-C*03:02	9	2	10	9	TSKAAPTLY	0.531316	0.17		HLA-DRB3*02:02	8	2	16	15	NetMHCIIpan	LKGGPKLYVANASGL	8.7
					HLA-C*02:02	9	2	10	9	TSKAAPTLY	0.530167	0.07		HLA-DPA1*01:03/DPB1*04:01	2	6	20	15	NetMHCIIpan	THRLFDAVNFNGMGD	8.7
					HLA-C*02:09	9	2	10	9	TSKAAPTLY	0.530167	0.07		HLA-DRB1*03:01	12	2	16	15	Consensus (smm/nn/sturniolo)	FNLALKDPQLYKAVG	8.9
					HLA-A*29:02	12	10	18	9	QLYKAVGAY	0.521779	0.2		HLA-DRB1*01:01	8	2	16	15	Consensus (comb.lib./smm/nn)	LKGGPKLYVANASGL	8.9
					HLA-B*35:03	5	2	10	9	TPMQGAFTY	0.519864	0.15		HLA-DQA1*03:01/DQB1*03:02	6	2	16	15	Consensus (comb.lib./smm/nn)	TLANQIIVGGIIEAA	8.9
					HLA-C*16:01	12	4	12	9	LALKDPQLY	0.517211	0.15		HLA-DRB3*01:01	8	4	18	15	Consensus (comb.lib./smm/nn)	GGPKLYVANASGLPG	9.1
					HLA-A*74:01	12	5	13	9	ALKDPQLYK	0.512545	0.02		HLA-DQA1*03:01/DQB1*03:02	6	6	20	15	Consensus (comb.lib./smm/nn)	QIIVGGIIEAATNEC	9.1
					HLA-B*46:01	12	10	18	9	QLYKAVGAY	0.50738	0.13		HLA-DQA1*05:01/DQB1*02:01	6	6	20	15	Consensus (comb.lib./smm/nn)	QIIVGGIIEAATNEC	9.1
					HLA-A*01:01	12	4	12	9	LALKDPQLY	0.505219	0.19		HLA-DRB1*01:01	9	6	20	15	Consensus (comb.lib./smm/nn)	APTLYLLNGAGGGED	9.2
					HLA-B*13:02	9	4	12	9	KAAPTLYLL	0.504488	0.19		HLA-DRB1*09:01	8	2	16	15	Consensus (comb.lib./smm/nn)	LKGGPKLYVANASGL	9.2
					HLA-A*30:02	12	4	12	9	LALKDPQLY	0.499333	0.17		HLA-DRB1*01:01	8	6	20	15	Consensus (comb.lib./smm/nn)	PKLYVANASGLPGPH	9.3
					HLA-B*46:01	12	4	12	9	LALKDPQLY	0.498384	0.13		HLA-DRB4*01:01	10	6	20	15	Consensus (comb.lib./smm/nn)	PNKLRLVVRSESMNR	9.3
					HLA-C*17:01	2	1	9	9	ATNECTHRL	0.493655	0.18		HLA-DRB1*01:01	9	5	19	15	Consensus (comb.lib./smm/nn)	AAPTLYLLNGAGGGE	9.4
					HLA-C*17:01	3	9	17	9	ATNECTHRL	0.493655	0.18		HLA-DPA1*01:03/DPB1*02:01	5	6	20	15	Consensus (comb.lib./smm/nn)	GAFTYYTDWQKADDA	9.4
					HLA-B*08:01	10	10	18	9	RLVVRSESM	0.489591	0.16		HLA-DPA1*01:03/DPB1*02:01	5	4	18	15	Consensus (comb.lib./smm/nn)	MQGAFTYYTDWQKAD	9.4
					HLA-C*12:02	9	4	12	9	KAAPTLYLL	0.465438	0.1		HLA-DPA1*01:03/DPB1*02:01	5	3	17	15	Consensus (comb.lib./smm/nn)	PMQGAFTYYTDWQKA	9.4
					HLA-C*02:02	13	4	12	9	ISTSGTSVF	0.448471	0.11		HLA-DPA1*01:03/DPB1*02:01	5	5	19	15	Consensus (comb.lib./smm/nn)	QGAFTYYTDWQKADD	9.4
					HLA-C*02:09	13	4	12	9	ISTSGTSVF	0.448471	0.11		HLA-DPA1*01:03/DPB1*02:01	5	2	16	15	Consensus (comb.lib./smm/nn)	TPMQGAFTYYTDWQK	9.4
					HLA-B*46:01	9	2	10	9	TSKAAPTLY	0.4464	0.17		HLA-DQA1*01:01/DQB1*05:01	2	2	16	15	Consensus (comb.lib./smm/nn)	TNECTHRLFDAVNFN	9.5
					HLA-C*15:02	10	1	9	9	ATSTGPNKL	0.446253	0.17		HLA-DRB1*12:01	12	2	16	15	Consensus (smm/nn)	FNLALKDPQLYKAVG	9.55
					HLA-B*38:01	2	7	15	9	HRLFDAVNF	0.442902	0.2		HLA-DRB4*01:01	10	5	19	15	Consensus (comb.lib./smm/nn)	GPNKLRLVVRSESMN	9.6
					HLA-C*02:02	12	4	12	9	LALKDPQLY	0.428461	0.12		HLA-DRB4*01:01	10	4	18	15	Consensus (comb.lib./smm/nn)	TGPNKLRLVVRSESM	9.6
					HLA-C*02:09	12	4	12	9	LALKDPQLY	0.428461	0.12		HLA-DQA1*01:01/DQB1*05:01	5	2	16	15	Consensus (comb.lib./smm/nn)	TPMQGAFTYYTDWQK	9.7
					HLA-A*26:01	12	10	18	9	QLYKAVGAY	0.428306	0.15		HLA-DRB4*01:01	4	5	19	15	Consensus (comb.lib./smm/nn)	NGNVSTLANQIIVGG	9.8
					HLA-B*53:01	12	4	12	9	LALKDPQLY	0.416626	0.18		HLA-DPA1*02:01/DPB1*14:01	10	4	18	15	NetMHCIIpan	TGPNKLRLVVRSESM	9.8
					HLA-C*12:02	13	4	12	9	ISTSGTSVF	0.414443	0.12		HLA-DRB1*08:02	10	4	18	15	Consensus (smm/nn/sturniolo)	TGPNKLRLVVRSESM	9.9
					HLA-C*03:03	13	4	12	9	ISTSGTSVF	0.399006	0.17
					HLA-C*03:04	13	4	12	9	ISTSGTSVF	0.399006	0.17
					HLA-C*12:02	12	4	12	9	LALKDPQLY	0.393814	0.13
					HLA-C*12:02	9	2	10	9	TSKAAPTLY	0.389648	0.13
					HLA-B*48:01	9	3	11	9	SKAAPTLYL	0.385341	0.06
					HLA-C*08:01	9	4	12	9	KAAPTLYLL	0.38157	0.08
					HLA-A*25:01	9	1	9	9	DTSKAAPTL	0.362043	0.17
					HLA-C*06:02	9	3	11	9	SKAAPTLYL	0.360606	0.12
					HLA-B*52:01	9	4	12	9	KAAPTLYLL	0.313005	0.12
					HLA-C*12:03	9	2	10	9	TSKAAPTLY	0.311384	0.16
					HLA-C*06:02	9	4	12	9	KAAPTLYLL	0.284128	0.17
					HLA-B*52:01	14	3	11	9	LTQELPPVI	0.27914	0.16
					HLA-C*04:01	1	7	15	9	KADDALHGV	0.253293	0.19
					HLA-C*07:02	2	7	15	9	HRLFDAVNF	0.242389	0.13
					HLA-B*58:02	9	4	12	9	KAAPTLYLL	0.226292	0.05
					HLA-C*07:01	2	7	15	9	HRLFDAVNF	0.194722	0.09
					HLA-C*07:01	9	3	11	9	SKAAPTLYL	0.127056	0.15
					HLA-C*07:04	9	4	12	9	KAAPTLYLL	0.09976	0.19
					HLA-C*07:04	1	7	15	9	KADDALHGV	0.098256	0.19
					HLA-B*58:02	12	4	12	9	LALKDPQLY	0.097989	0.14
>WP_013415127.1
ABCpred Prediction Server (20mer)					IEDB MHC-I Binding Predictions-NetMHCpan EL 4.1 (9mer)									IEDB MHC-II Binding Predictions-recommended 2.22 (15mer)
Rank	Sequence	Start position	Score（≥0.8）		allele	seq_num	start	end	length	peptide	score	per_rank(≤0.2)		allele	seq_num	start	end	length	method	peptide	per_rank（≤10）
1	EVWSPGGAKIDPSSWLEERG	246	0.88		HLA-C*08:02	4	1	9	9	SADAVLIEL	0.985041	0.01		HLA-DRB1*03:01	4	2	16	15	Consensus (smm/nn/sturniolo)	ADAVLIELDPTLRRG	0.03
2	LPELPAAPALPTAQELIQQA	87	0.87		HLA-C*05:01	4	1	9	9	SADAVLIEL	0.980347	0.01		HLA-DRB1*03:01	4	4	18	15	Consensus (smm/nn/sturniolo)	AVLIELDPTLRRGRH	0.03
3	VVDAGPASGFGLWVRVKHDD	184	0.84		HLA-A*02:01	4	5	13	9	VLIELDPTL	0.956888	0.02		HLA-DRB1*03:01	4	3	17	15	Consensus (smm/nn/sturniolo)	DAVLIELDPTLRRGR	0.03
4	SADAVLIELDPTLRRGRHRE	8	0.83		HLA-C*15:02	7	2	10	9	KTIEIPAEL	0.945693	0.01		HLA-DRB1*03:01	4	5	19	15	Consensus (smm/nn/sturniolo)	VLIELDPTLRRGRHR	0.03
4	DYQVNVGQHVVAGQQIATVG	214	0.83		HLA-C*17:01	4	1	9	9	SADAVLIEL	0.939599	0.01		HLA-DRB1*03:01	4	1	15	15	Consensus (smm/nn/sturniolo)	SADAVLIELDPTLRR	0.05
5	QSTGPHLHFEVWSPGGAKID	237	0.81		HLA-C*17:01	7	2	10	9	KTIEIPAEL	0.935269	0.01		HLA-DRB1*03:01	4	6	20	15	Consensus (smm/nn/sturniolo)	LIELDPTLRRGRHRE	0.38
6	AKTIEIPAELPQVQDVVDNL	106	0.8		HLA-B*49:01	7	8	16	9	AELPQVQDV	0.932635	0.01		HLA-DRB3*02:02	5	1	15	15	NetMHCIIpan	DYQVNVGQHVVAGQQ	0.99
					HLA-B*38:01	5	8	16	9	QHVVAGQQI	0.923584	0.02		HLA-DQA1*04:01/DQB1*04:02	2	3	17	15	Consensus (comb.lib./smm/nn)	ELPAAPALPTAQELI	1.9
					HLA-A*02:06	7	2	10	9	KTIEIPAEL	0.920126	0.03		HLA-DQA1*04:01/DQB1*04:02	2	2	16	15	Consensus (comb.lib./smm/nn)	PELPAAPALPTAQEL	1.9
					HLA-C*08:01	4	1	9	9	SADAVLIEL	0.91454	0.01		HLA-DQA1*04:01/DQB1*04:02	2	4	18	15	Consensus (comb.lib./smm/nn)	LPAAPALPTAQELIQ	2.7
					HLA-A*02:06	4	5	13	9	VLIELDPTL	0.908122	0.03		HLA-DQA1*04:01/DQB1*04:02	2	5	19	15	Consensus (comb.lib./smm/nn)	PAAPALPTAQELIQQ	3.4
					HLA-B*40:02	7	8	16	9	AELPQVQDV	0.894341	0.05		HLA-DRB3*02:02	5	2	16	15	NetMHCIIpan	YQVNVGQHVVAGQQI	3.9
					HLA-B*57:01	1	7	15	9	GAKIDPSSW	0.891818	0.12		HLA-DQA1*04:01/DQB1*04:02	2	6	20	15	Consensus (comb.lib./smm/nn)	AAPALPTAQELIQQA	4.1
					HLA-A*68:01	1	1	9	9	EVWSPGGAK	0.876063	0.11		HLA-DQA1*04:01/DQB1*04:02	2	1	15	15	Consensus (comb.lib./smm/nn)	LPELPAAPALPTAQE	4.1
					HLA-A*68:01	6	10	18	9	EVWSPGGAK	0.876063	0.11		HLA-DQA1*05:01/DQB1*03:01	1	1	15	15	Consensus (comb.lib./smm/nn)	EVWSPGGAKIDPSSW	5.8
					HLA-B*58:01	6	1	9	9	QSTGPHLHF	0.865453	0.08		HLA-DQA1*05:01/DQB1*03:01	2	1	15	15	Consensus (comb.lib./smm/nn)	LPELPAAPALPTAQE	6.2
					HLA-B*13:02	5	2	10	9	YQVNVGQHV	0.840072	0.02		HLA-DQA1*05:01/DQB1*02:01	4	1	15	15	Consensus (comb.lib./smm/nn)	SADAVLIELDPTLRR	6.3
					HLA-B*57:01	6	1	9	9	QSTGPHLHF	0.832032	0.18		HLA-DQA1*05:01/DQB1*03:01	2	2	16	15	Consensus (comb.lib./smm/nn)	PELPAAPALPTAQEL	6.8
					HLA-A*02:06	5	2	10	9	YQVNVGQHV	0.796179	0.08		HLA-DQA1*05:01/DQB1*03:01	3	1	15	15	Consensus (comb.lib./smm/nn)	VVDAGPASGFGLWVR	6.8
					HLA-B*39:01	5	8	16	9	QHVVAGQQI	0.793142	0.04		HLA-DQA1*05:01/DQB1*03:01	1	2	16	15	Consensus (comb.lib./smm/nn)	VWSPGGAKIDPSSWL	6.8
					HLA-B*58:01	7	2	10	9	KTIEIPAEL	0.791244	0.12		HLA-DQA1*05:01/DQB1*02:01	7	1	15	15	Consensus (comb.lib./smm/nn)	AKTIEIPAELPQVQD	6.9
					HLA-B*58:01	1	7	15	9	GAKIDPSSW	0.788539	0.13		HLA-DRB1*13:02	5	1	15	15	Consensus (smm/nn/sturniolo)	DYQVNVGQHVVAGQQ	7.1
					HLA-C*03:03	4	1	9	9	SADAVLIEL	0.786453	0.03		HLA-DRB1*13:02	5	2	16	15	Consensus (smm/nn/sturniolo)	YQVNVGQHVVAGQQI	7.3
					HLA-C*03:04	4	1	9	9	SADAVLIEL	0.786453	0.03		HLA-DQA1*05:01/DQB1*03:01	1	3	17	15	Consensus (comb.lib./smm/nn)	WSPGGAKIDPSSWLE	7.4
					HLA-A*32:01	7	2	10	9	KTIEIPAEL	0.772213	0.02		HLA-DRB4*01:01	5	6	20	15	Consensus (comb.lib./smm/nn)	VGQHVVAGQQIATVG	7.6
					HLA-B*56:01	2	4	12	9	LPAAPALPT	0.76742	0.07		HLA-DQA1*03:01/DQB1*03:02	2	3	17	15	Consensus (comb.lib./smm/nn)	ELPAAPALPTAQELI	7.8
					HLA-B*53:01	6	4	12	9	GPHLHFEVW	0.765412	0.04		HLA-DRB3*01:01	4	1	15	15	Consensus (comb.lib./smm/nn)	SADAVLIELDPTLRR	7.8
					HLA-C*03:03	7	2	10	9	KTIEIPAEL	0.74375	0.04		HLA-DQA1*03:01/DQB1*03:02	2	4	18	15	Consensus (comb.lib./smm/nn)	LPAAPALPTAQELIQ	7.9
					HLA-C*03:04	7	2	10	9	KTIEIPAEL	0.74375	0.04		HLA-DQA1*03:01/DQB1*03:02	2	2	16	15	Consensus (comb.lib./smm/nn)	PELPAAPALPTAQEL	7.9
					HLA-B*56:01	2	1	9	9	LPELPAAPA	0.73532	0.09		HLA-DRB3*01:01	4	2	16	15	Consensus (comb.lib./smm/nn)	ADAVLIELDPTLRRG	8
					HLA-A*68:02	7	5	13	9	EIPAELPQV	0.732398	0.07		HLA-DRB4*01:01	5	5	19	15	Consensus (comb.lib./smm/nn)	NVGQHVVAGQQIATV	8
					HLA-B*53:01	3	5	13	9	GPASGFGLW	0.705448	0.06		HLA-DRB3*01:01	4	3	17	15	Consensus (comb.lib./smm/nn)	DAVLIELDPTLRRGR	8.1
					HLA-C*02:02	7	2	10	9	KTIEIPAEL	0.690711	0.04		HLA-DQA1*03:01/DQB1*03:02	2	6	20	15	Consensus (comb.lib./smm/nn)	AAPALPTAQELIQQA	8.3
					HLA-C*02:09	7	2	10	9	KTIEIPAEL	0.690711	0.04		HLA-DQA1*05:01/DQB1*02:01	4	2	16	15	Consensus (comb.lib./smm/nn)	ADAVLIELDPTLRRG	8.6
					HLA-A*02:01	7	2	10	9	KTIEIPAEL	0.683189	0.14		HLA-DRB3*01:01	4	4	18	15	Consensus (comb.lib./smm/nn)	AVLIELDPTLRRGRH	8.9
					HLA-C*15:02	4	1	9	9	SADAVLIEL	0.672852	0.05		HLA-DQA1*05:01/DQB1*03:01	3	2	16	15	Consensus (comb.lib./smm/nn)	VDAGPASGFGLWVRV	9.2
					HLA-B*50:01	7	8	16	9	AELPQVQDV	0.671494	0.08		HLA-DRB3*01:01	4	5	19	15	Consensus (comb.lib./smm/nn)	VLIELDPTLRRGRHR	9.2
					HLA-B*44:03	7	8	16	9	AELPQVQDV	0.668461	0.15		HLA-DQA1*03:01/DQB1*03:02	2	5	19	15	Consensus (comb.lib./smm/nn)	PAAPALPTAQELIQQ	9.3
					HLA-B*40:01	7	8	16	9	AELPQVQDV	0.663395	0.18		HLA-DQA1*05:01/DQB1*02:01	7	3	17	15	Consensus (comb.lib./smm/nn)	TIEIPAELPQVQDVV	9.4
					HLA-B*40:01	2	2	10	9	PELPAAPAL	0.656704	0.18		HLA-DQA1*05:01/DQB1*03:01	2	3	17	15	Consensus (comb.lib./smm/nn)	ELPAAPALPTAQELI	9.7
					HLA-B*13:01	7	2	10	9	KTIEIPAEL	0.648737	0.04		HLA-DRB1*04:01	4	3	17	15	Consensus (smm/nn/sturniolo)	DAVLIELDPTLRRGR	9.9
					HLA-C*03:02	6	1	9	9	QSTGPHLHF	0.646609	0.11		HLA-DRB1*04:01	4	2	16	15	Consensus (smm/nn/sturniolo)	ADAVLIELDPTLRRG	10
					HLA-A*68:02	7	2	10	9	KTIEIPAEL	0.643255	0.11
					HLA-C*03:02	7	2	10	9	KTIEIPAEL	0.592426	0.14
					HLA-B*37:01	7	8	16	9	AELPQVQDV	0.591409	0.07
					HLA-C*16:01	7	2	10	9	KTIEIPAEL	0.584438	0.1
					HLA-B*13:01	4	5	13	9	VLIELDPTL	0.583322	0.06
					HLA-B*55:01	2	4	12	9	LPAAPALPT	0.578193	0.13
					HLA-B*35:03	4	1	9	9	SADAVLIEL	0.576275	0.11
					HLA-B*13:01	5	2	10	9	YQVNVGQHV	0.575533	0.06
					HLA-C*17:01	4	5	13	9	VLIELDPTL	0.568838	0.13
					HLA-B*44:02	7	8	16	9	AELPQVQDV	0.567536	0.15
					HLA-C*16:01	6	1	9	9	QSTGPHLHF	0.565798	0.12
					HLA-C*12:03	7	2	10	9	KTIEIPAEL	0.564987	0.05
					HLA-B*13:02	7	2	10	9	KTIEIPAEL	0.551405	0.14
					HLA-A*02:06	4	1	9	9	SADAVLIEL	0.544397	0.2
					HLA-C*12:02	7	2	10	9	KTIEIPAEL	0.538101	0.06
					HLA-A*24:02	1	2	10	9	VWSPGGAKI	0.524597	0.18
					HLA-A*24:02	6	11	19	9	VWSPGGAKI	0.524597	0.18
					HLA-C*03:02	4	1	9	9	SADAVLIEL	0.515115	0.19
					HLA-A*68:02	7	12	20	9	QVQDVVDNL	0.514705	0.18
					HLA-B*13:02	4	5	13	9	VLIELDPTL	0.512785	0.18
					HLA-B*55:01	2	1	9	9	LPELPAAPA	0.497052	0.16
					HLA-C*04:01	4	1	9	9	SADAVLIEL	0.491149	0.07
					HLA-C*02:02	6	1	9	9	QSTGPHLHF	0.457169	0.11
					HLA-C*02:09	6	1	9	9	QSTGPHLHF	0.457169	0.11
					HLA-B*50:01	6	9	17	9	FEVWSPGGA	0.446404	0.17
					HLA-C*01:02	3	4	12	9	AGPASGFGL	0.441304	0.1
					HLA-C*16:01	4	1	9	9	SADAVLIEL	0.426606	0.19
					HLA-B*46:01	7	2	10	9	KTIEIPAEL	0.426473	0.2
					HLA-B*52:01	5	2	10	9	YQVNVGQHV	0.424854	0.05
					HLA-C*12:02	4	1	9	9	SADAVLIEL	0.375332	0.14
					HLA-C*08:01	7	2	10	9	KTIEIPAEL	0.358665	0.09
					HLA-C*02:02	4	1	9	9	SADAVLIEL	0.351836	0.16
					HLA-C*02:09	4	1	9	9	SADAVLIEL	0.351836	0.16
					HLA-C*01:02	7	2	10	9	KTIEIPAEL	0.341728	0.14
					HLA-C*01:02	4	1	9	9	SADAVLIEL	0.329354	0.15
					HLA-C*01:02	2	9	17	9	ALPTAQELI	0.297239	0.17
					HLA-C*12:02	6	1	9	9	QSTGPHLHF	0.285241	0.2
					HLA-C*06:02	7	2	10	9	KTIEIPAEL	0.280833	0.18
					HLA-B*48:01	1	8	16	9	AKIDPSSWL	0.273752	0.12
					HLA-B*48:01	4	5	13	9	VLIELDPTL	0.262843	0.13
					HLA-B*58:02	6	1	9	9	QSTGPHLHF	0.243812	0.04
					HLA-B*48:01	7	2	10	9	KTIEIPAEL	0.219987	0.17
					HLA-C*07:04	4	1	9	9	SADAVLIEL	0.157637	0.09
					HLA-B*58:02	1	7	15	9	GAKIDPSSW	0.134155	0.1
					HLA-C*07:01	7	2	10	9	KTIEIPAEL	0.132798	0.14
					HLA-B*58:02	7	2	10	9	KTIEIPAEL	0.129412	0.1
					HLA-C*07:04	7	2	10	9	KTIEIPAEL	0.098218	0.19

## Sheet: Filter MHC I
Filter MHC I #Immunogenicity score: ＞0 #Antigenic: ＞0.5
NO.	>WP_013414996.1	Start	End	length	Immunogenicity score	Antigenic (VaxiJen)	MHCI alleles	Number
1	ASDPRVREA	307	315	9	0.18748	1.8124	HLA-C*15:02	1
2	DPSTVVFTL	171	179	9	0.1859	0.6807	HLA-B*35:03; HLA-B*51:01; HLA-B*53:01; HLA-B*35:01	4
3	EAGDVGYVY	281	289	9	0.12642	0.6419	HLA-B*35:01; HLA-B*15:02; HLA-A*26:01; HLA-A*25:01; HLA-B*53:01	5
4	GLNEPGAQR	381	389	9	0.08509	1.0977	HLA-A*74:01	1
5	HTQVWKVTV	156	164	9	0.07416	0.9958	HLA-C*15:02	1
6	EPGAQRRAL	384	392	9	0.05283	0.8641	HLA-B*07:02	1
7	GTHTQVWKV	154	162	9	0.03656	1.4708	HLA-A*02:06; HLA-C*15:02	2
8	QVLNQREGR	297	305	9	0.03011	1.3742	HLA-A*33:03	1
NO.	>WP_013414386.1	Start	End	length	Immunogenicity score	Antigenic (VaxiJen)	MHCI alleles	Number
1	ANAPVTGFY	90	98	9	0.17528	0.6176	HLA-A*29:02; HLA-A*30:02	2
2	VAYDELTAK	152	160	9	0.1638	1.2994	HLA-A*11:01	1
3	GTSTTLENY	257	265	9	0.09344	1.1251	HLA-A*01:01; HLA-A*30:02; HLA-A*29:02	3
4	LENYNGTTC	262	270	9	0.07522	1.4194	HLA-B*50:01	1
5	VSPEVASTL	395	403	9	0.05724	0.7453	HLA-C*01:02 HLA-C*17:01 HLA-C*03:03 HLA-C*03:04 HLA-C*16:01 HLA-C*12:03 HLA-C*08:01	7
6	GSDNRLFSK	117	125	9	0.04279	1.0373	HLA-A*11:01	1
NO.	>WP_013416802.1	Start	End	length	Immunogenicity score	Antigenic (VaxiJen)	MHCI alleles	Number
1	AYREAGVEL	308	316	9	0.28089	0.6658	HLA-C*14:02; HLA-C*07:02; HLA-C*07:04; HLA-C*07:01	4
2	SGMGFHGFY	372	380	9	0.21855	0.5141	HLA-A*30:02	1
3	VPYQWGGTT	286	294	9	0.18112	0.6327	HLA-B*55:01; HLA-B*56:01	2
4	VAADAAVTK	58	66	9	0.16747	1.336	HLA-A*11:01	1
NO.	>WP_013415053.1	Start	End	length	Immunogenicity score	Antigenic (VaxiJen)	MHCI alleles	Number
1	ATNECTHRL	306	314	9	0.14023	0.8234	HLA-C*15:02; HLA-C*17:01	2
2	KADDALHGV	147	155	9	0.10428	0.714	HLA-C*05:01; HLA-C*08:02; HLA-A*02:06; HLA-C*15:02; HLA-C*17:01; HLA-C*08:01; HLA-C*04:01; HLA-C*07:04	8
3	LPPVIDSAL	166	174	9	0.07166	0.682	HLA-B*35:03	1
4	SKAAPTLYL	93	101	9	0.06629	1.1202	HLA-B*39:01; HLA-B*48:01; HLA-C*06:02; HLA-C*07:01	4
5	LTQELPPVI	162	170	9	0.05667	0.5311	HLA-B*52:01	1
6	TSKAAPTLY	92	100	9	0.02331	0.7213	HLA-A*30:02 HLA-B*15:25 HLA-B*15:01 HLA-A*01:01 HLA-A*29:02 HLA-B*15:02 HLA-C*16:01 HLA-C*03:02 HLA-C*02:02 HLA-C*02:09 HLA-B*46:01 HLA-C*12:02 HLA-C*12:03	13
7	KAAPTLYLL	94	102	9	0.0193	0.9103	HLA-C*17:01 HLA-B*58:01 HLA-C*15:02 HLA-B*57:01 HLA-C*16:01 HLA-C*03:03 HLA-C*03:04 HLA-A*02:06 HLA-C*02:02 HLA-C*02:09 HLA-C*12:03 HLA-A*32:01 HLA-C*03:02 HLA-B*13:01 HLA-B*13:02 HLA-C*12:02 HLA-C*08:01 HLA-B*52:01 HLA-C*06:02 HLA-B*58:02 HLA-C*07:04	21
NO.	>WP_013415127.1	Start	End	length	Immunogenicity score	Antigenic (VaxiJen)	MHCI alleles	Number
1	GPHLHFEVW	240	248	9	0.24966	1.8308	HLA-B*53:01	1
2	SADAVLIEL	8	16	9	0.24715	1.0978	HLA-C*08:02 HLA-C*05:01 HLA-C*17:01 HLA-C*08:01 HLA-C*03:03 HLA-C*03:04 HLA-C*15:02 HLA-B*35:03 HLA-A*02:06 HLA-C*03:02 HLA-C*04:01 HLA-C*16:01 HLA-C*12:02 HLA-C*02:02 HLA-C*02:09 HLA-C*01:02 HLA-C*07:04	17
3	VLIELDPTL	12	20	9	0.16735	1.4124	HLA-A*02:01; HLA-A*02:06; HLA-B*13:01; HLA-C*17:01; HLA-B*13:02; HLA-B*48:01	6
4	FEVWSPGGA	245	253	9	0.11315	0.7915	HLA-B*50:01	1
5	QSTGPHLHF	237	245	9	0.07589	1.4232	HLA-B*58:01 HLA-B*57:01 HLA-C*03:02 HLA-C*16:01 HLA-C*02:02 HLA-C*02:09 HLA-C*12:02 HLA-B*58:02	8
6	EIPAELPQV	110	118	9	0.04579	0.7478	HLA-A*68:02	1
7	AGPASGFGL	187	195	9	0.02517	1.1522	HLA-C*01:02	1
8	YQVNVGQHV	215	223	9	0.00013	0.5397	HLA-B*13:02; HLA-A*02:06; HLA-B*13:01; HLA-B*52:01	4

## Sheet:  Filter MHC II
Filter MHC II #Combined Score: ＜60 #Antigenic: ＞0.5
NO.	>WP_013414996.1	Start	end	Combined Score	Immunogenicity Score	Antigenic (VaxiJen)	MHCII alleles	Number
1	YDVLMRYDTATKEYQ	91	105	45.0547	79.6367	0.716	HLA-DRB1*08:02; HLA-DRB1*03:01; HLA-DRB3*01:01; HLA-DRB1*04:01	4
2	AIYDVLMRYDTATKE	89	103	44.4787	78.1967	0.6665	HLA-DRB1*08:02; HLA-DRB1*03:01; HLA-DRB3*01:01	3
3	EAIVKALNPETFNER	314	328	53.3125	86.7812	0.5274	HLA-DRB1*04:01; HLA-DRB1*09:01; HLA-DRB1*08:02	3
4	IYDVLMRYDTATKEY	90	104	44.7125	78.7813	0.6053	HLA-DRB1*08:02; HLA-DRB1*03:01; HLA-DRB3*01:01	3
5	AAIYDVLMRYDTATK	88	102	46.4576	80.1441	0.5228	HLA-DRB1*08:02	1
6	AIVKALNPETFNERG	315	329	58.7648	92.912	0.5657	HLA-DRB1*09:01	1
NO.	>WP_013414386.1	Start	end	Combined Score	Immunogenicity Score	Antigenic (VaxiJen)	MHCII alleles	Number
1	DRYKYLRVYPPNPAA	70	84	43.2925	81.2312	0.7134	HLA-DRB1*15:01; HLA-DRB1*08:02; HLA-DRB1*04:05; HLA-DRB1*04:01; HLA-DRB3*02:02; HLA-DRB1*11:01; HLA-DPA1*02:01/DPB1*14:01; HLA-DRB1*01:01; HLA-DRB1*09:01; HLA-DRB1*13:02	10
2	RYKYLRVYPPNPAAP	71	85	47.8014	80.5036	0.9291	HLA-DRB1*15:01; HLA-DRB1*08:02; HLA-DRB3*02:02; HLA-DPA1*02:01/DPB1*14:01; HLA-DRB1*04:01; HLA-DRB1*11:01; HLA-DRB1*04:05; HLA-DRB1*01:01; HLA-DRB1*13:02; HLA-DRB1*09:01	10
3	DDRYKYLRVYPPNPA	69	83	46.1157	83.7892	0.865	HLA-DRB1*15:01; HLA-DRB1*08:02; HLA-DRB1*04:05; HLA-DRB1*04:01; HLA-DRB3*02:02; HLA-DRB1*11:01; HLA-DRB1*09:01	7
4	TDDRYKYLRVYPPNP	68	82	52.3161	87.2903	1.0059	HLA-DRB1*04:05; HLA-DRB1*04:01; HLA-DRB1*11:01	3
5	PTDDRYKYLRVYPPN	67	81	55.7766	91.4415	0.7385	HLA-DRB1*04:05; HLA-DRB1*11:01	2
6	VPTDDRYKYLRVYPP	66	80	56.7583	92.3958	0.7507	HLA-DRB1*11:01; HLA-DRB1*04:05	2
7	TIANGGMRMESHLVS	359	373	54.304	95.2599	0.606	HLA-DQA1*01:02/DQB1*06:02	1
NO.	>WP_013416802.1	Start	end	Combined Score	Immunogenicity Score	Antigenic (VaxiJen)	MHCII alleles	Number
1	VSISAIRTSNSGMGF	362	376	49.1065	89.7662	0.9313	HLA-DRB1*08:02; HLA-DRB1*04:01; HLA-DRB3*02:02; HLA-DRB1*13:02	4
2	ISAIRTSNSGMGFHG	364	378	54.0519	87.1298	0.7857	HLA-DRB3*02:02; HLA-DRB1*08:02; HLA-DRB1*04:01	3
3	SISAIRTSNSGMGFH	363	377	53.8946	88.2365	0.9458	HLA-DRB1*08:02; HLA-DRB3*02:02; HLA-DRB1*04:01	3
4	SAIRTSNSGMGFHGF	365	379	57.3568	84.892	0.807	HLA-DRB3*02:02	1
NO.	>WP_013415053.1	Start	end	Combined Score	Immunogenicity Score	Antigenic (VaxiJen)	MHCII alleles	Number
1	GGPKLYVANASGLPG	262	276	51.44	91.0999	0.5165	HLA-DRB3*02:02; HLA-DRB1*09:01; HLA-DRB1*13:02; HLA-DRB1*01:01; HLA-DRB3*01:01	5
2	KGGPKLYVANASGLP	261	275	53.2076	91.0191	0.6494	HLA-DRB3*02:02; HLA-DRB1*09:01; HLA-DRB1*13:02; HLA-DRB1*01:01; HLA-DRB3*01:01	5
3	GPKLYVANASGLPGP	263	277	53.3249	92.8123	0.5268	HLA-DRB3*02:02; HLA-DRB1*09:01; HLA-DRB1*13:02; HLA-DRB1*01:01	4
4	GINGNVSTLANQIIV	285	299	45.0042	84.0105	1.1307	HLA-DRB1*07:01; HLA-DRB3*02:02; HLA-DQA1*01:02/DQB1*06:02	3
5	LKGGPKLYVANASGL	260	274	50.6792	89.1979	0.6737	HLA-DRB3*02:02; HLA-DRB1*01:01; HLA-DRB1*09:01	3
6	QGINGNVSTLANQII	284	298	51.9176	86.2939	1.1164	HLA-DRB3*02:02; HLA-DRB1*07:01; HLA-DQA1*01:02/DQB1*06:02	3
7	FNLALKDPQLYKAVG	193	207	59.5845	97.9613	0.8005	HLA-DRB1*03:01; HLA-DRB1*12:01	2
8	INGNVSTLANQIIVG	286	300	45.6196	85.549	0.7407	HLA-DRB1*07:01; HLA-DQA1*01:02/DQB1*06:02	2
9	NGNVSTLANQIIVGG	287	301	48.6827	88.7068	0.7022	HLA-DRB1*07:01; HLA-DRB4*01:01	2
10	VFNLALKDPQLYKAV	192	206	57.958	98.3951	0.8774	HLA-DRB1*12:01; HLA-DRB1*03:01	2
NO.	>WP_013415127.1	Start	end	Combined Score	Immunogenicity Score	Antigenic (VaxiJen)	MHCII alleles	Number
1	ADAVLIELDPTLRRG	9	23	46.9829	90.4573	0.9824	HLA-DRB1*03:01; HLA-DRB3*01:01; HLA-DQA1*05:01/DQB1*02:01; HLA-DRB1*04:01	4
2	DAVLIELDPTLRRGR	10	24	47.6169	90.5423	0.9139	HLA-DRB1*03:01; HLA-DRB3*01:01; HLA-DRB1*04:01	3
3	SADAVLIELDPTLRR	8	22	46.4826	90.7066	1.0984	HLA-DRB1*03:01; HLA-DQA1*05:01/DQB1*02:01; HLA-DRB3*01:01	3
4	AVLIELDPTLRRGRH	11	25	46.9363	90.3407	0.9255	HLA-DRB1*03:01; HLA-DRB3*01:01	2
5	VLIELDPTLRRGRHR	12	26	48.5714	91.4286	1.0045	HLA-DRB1*03:01; HLA-DRB3*01:01	2
6	LIELDPTLRRGRHRE	13	27	54.6214	93.0535	1.1878	HLA-DRB1*03:01	1
