# Supplementary material for: Designing a Multi-Epitope Vaccine Candidate Against Rhodococcus equi Based on the Bioinformatics Technique
Source: Vet Sci. 2026 Jul 7;13(7):655. doi: 10.3390/vetsci13070655 (PMC13417819; doi:10.3390/vetsci13070655)
Supplement: Supplementary file 1 [file vetsci-13-00655-s001.zip › Table S.2 Assembly of multi- epitopes vaccine constructs.xlsx]

## Sheet: Sheet1
Table S.2 Assembly of multi- epitopes vaccine constructs
Vaccine construct	Vaccine composition	Sequence	Length(aa)	Molecular weight (kDA)
V1	HBHA adjuvant+MHC Ⅰ epitopes+MHC Ⅱ epitopes	EAAAKMAENPNIDDLPAPLLAALGAADLALATVNDLIANLRERAEETRAETRTRVEERRARLTKFQEDLPEQFIELRDKFTTEELRKAAEGYLEAATNRYNELVERGEAALQRLRSQTAFEDASARAEGYVDQAVELTQEALGTVASQTRAVGERAAKLVGIELEAAAKAKFVAAWTLKAAAGGGSASDPRVREAGGGSDPSTVVFTLGGGSEAGDVGYVYGGGSGLNEPGAQRRALGGGSGTHTQVWKVTVGGGSANAPVTGFYGGGSVAYDELTAKGGGSGTSTTLENYGTTCGGGSVSPEVASTLGGGSGSDNRLFSKGGGSAYREAGVELGGGSSGMGFHGFYGGGSVPYQWGGTTGGGSVAADAAVTKGGGSATNECTHRLGGGSKADDALHGV…	752	75
V2	Beta defensin adjuvant+MHC Ⅰ epitopes+MHC Ⅱ epitopes	EAAAKGIINTLQKYYCRVRGGRCAVLSCLPKEEQIGKCSTRGRKCCRRKKEAAAKAKFVAAWTLKAAAGGGSASDPRVREAGGGSDPSTVVFTLGGGSEAGDVGYVYGGGSGLNEPGAQRRALGGGSGTHTQVWKVTVGGGSANAPVTGFYGGGSVAYDELTAKGGGSGTSTTLENYGTTCGGGSVSPEVASTLGGGSGSDNRLFSKGGGSAYREAGVELGGGSSGMGFHGFYGGGSVPYQWGGTTGGGSVAADAAVTKGGGSATNECTHRLGGGSKADDALHGVGGGSLTQELPPVIDSALGGGSTSKAAPTLYLLGGGSGPHLHFEVWSPGGAGGGSSADAVLIELGGGSVLIELDPTLGGGSQSTGPHLHFGGGSEIPAELPQVHEYGAEALERAG…	638	63
V3	L7/L12 ribosomal protein adjuvant+MHC Ⅰ epitopes+MHC Ⅱ epitopes	EAAAKMAKLSTDELLDAFKEMTLLELSDFVKKFEETFEVTAAAPVAVAAAGAAPAGAAVEAAEEQSEFDVILEAAGDKKIGVIKVVREIVSGLGLKEAKDLVDGAPKPLLEKVAKEAADEAKAKLEAAGATVTVKEAAAKAKFVAAWTLKAAAGGGSASDPRVREAGGGSDPSTVVFTLGGGSEAGDVGYVYGGGSGLNEPGAQRRALGGGSGTHTQVWKVTVGGGSANAPVTGFYGGGSVAYDELTAKGGGSGTSTTLENYGTTCGGGSVSPEVASTLGGGSGSDNRLFSKGGGSAYREAGVELGGGSSGMGFHGFYGGGSVPYQWGGTTGGGSVAADAAVTKGGGSATNECTHRLGGGSKADDALHGVGGGSLTQELPPVIDSALGGGSTSKAAPTL…	723	71
V4	HBHA adjuvant+MHC Ⅰ epitopes+MHC Ⅱ epitopes	EAAAKMAENPNIDDLPAPLLAALGAADLALATVNDLIANLRERAEETRAETRTRVEERRARLTKFQEDLPEQFIELRDKFTTEELRKAAEGYLEAATNRYNELVERGEAALQRLRSQTAFEDASARAEGYVDQAVELTQEALGTVASQTRAVGERAAKLVGIELEAAAKAKFVAAWTLKAAAGGGSASDPRVREAGGGSDPSTVVFTLGGGSEAGDVGYVYGGGSGLNEPGAQRRALGGGSGTHTQVWKVTVGGGSAAIYDVLMRYDTATKEYQGPGPGEAIVKALNPETFNERGGGGSANAPVTGFYGGGSVAYDELTAKGGGSGTSTTLENYGTTCGGGSVSPEVASTLGGGSGSDNRLFSKGGGSVPTDDRYKYLRVYPPNPAAPGPGPGTIANGG…	736	74
V5	Beta defensin adjuvant+MHC Ⅰ epitopes+MHC Ⅱ epitopes	EAAAKGIINTLQKYYCRVRGGRCAVLSCLPKEEQIGKCSTRGRKCCRRKKEAAAKAKFVAAWTLKAAAGGGSASDPRVREAGGGSDPSTVVFTLGGGSEAGDVGYVYGGGSGLNEPGAQRRALGGGSGTHTQVWKVTVGGGSAAIYDVLMRYDTATKEYQGPGPGEAIVKALNPETFNERGGGGSANAPVTGFYGGGSVAYDELTAKGGGSGTSTTLENYGTTCGGGSVSPEVASTLGGGSGSDNRLFSKGGGSVPTDDRYKYLRVYPPNPAAPGPGPGTIANGGMRMESHLVSGGGSAYREAGVELGGGSSGMGFHGFYGGGSVPYQWGGTTGGGSVAADAAVTKGGGSVSISAIRTSNSGMGFHGFGGGSATNECTHRLGGGSKADDALHGVGGGSL…	622	61
V6	L7/L12 ribosomal protein adjuvant+MHC Ⅰ epitopes+MHC Ⅱ epitopes	EAAAKMAKLSTDELLDAFKEMTLLELSDFVKKFEETFEVTAAAPVAVAAAGAAPAGAAVEAAEEQSEFDVILEAAGDKKIGVIKVVREIVSGLGLKEAKDLVDGAPKPLLEKVAKEAADEAKAKLEAAGATVTVKEAAAKAKFVAAWTLKAAAGGGSASDPRVREAGGGSDPSTVVFTLGGGSEAGDVGYVYGGGSGLNEPGAQRRALGGGSGTHTQVWKVTVGGGSAAIYDVLMRYDTATKEYQGPGPGEAIVKALNPETFNERGGGGSANAPVTGFYGGGSVAYDELTAKGGGSGTSTTLENYGTTCGGGSVSPEVASTLGGGSGSDNRLFSKGGGSVPTDDRYKYLRVYPPNPAAPGPGPGTIANGGMRMESHLVSGGGSAYREAGVELGGGSSGM…	707	70
