# Supplementary material for: Designing a Multi-Epitope Vaccine Candidate Against Rhodococcus equi Based on the Bioinformatics Technique
Source: Vet Sci. 2026 Jul 7;13(7):655. doi: 10.3390/vetsci13070655 (PMC13417819; doi:10.3390/vetsci13070655)
Supplement: Supplementary file 1 [file vetsci-13-00655-s001.zip › Table S.3 Predicting conformational B-cell epitopes of V3 and V4 .xlsx]

## Sheet: V3
Table S.3 Predicting conformational B-cell epitopes of V3
NO.	Residues	Number of residues	Score
1	A:V567, A:T581, A:S582, A:N583, A:S584, A:G585, A:M586, A:G587, A:F588, A:H589, A:G590, A:F591, A:G592, A:P593, A:G594, A:P595, A:G596, A:L597, A:K598, A:G599, A:A608, A:S609, A:G610, A:L611, A:P612, A:P614, A:G615, A:P616, A:G617, A:P618, A:G619, A:Q620, A:G621, A:I622, A:N623, A:G624, A:N625, A:V626, A:S627, A:T628, A:L629, A:A630, A:N631, A:I633, A:I634, A:V635, A:G636, A:G637, A:G638, A:P639,…	107	0.777
2	A:E1, A:A2, A:A3, A:A4, A:K5, A:M6, A:A7, A:K8, A:E20, A:M21, A:T22, A:L23, A:P54, A:A55, A:G56, A:A57, A:A58, A:V59, A:E60, A:A61, A:A62, A:E63, A:E64, A:Q65, A:S66, A:E67, A:F68, A:D69, A:V70, A:I71, A:L72, A:E73, A:G76, A:D77, A:L95, A:K96, A:A98, A:K99, A:D100, A:L101, A:V102, A:D103, A:G104, A:A105, A:P106, A:K107, A:P108, A:L109, A:L110, A:E111, A:K112, A:V113, A:A114, A:K115, A:E116, A:A11…	173	0.707
3	A:Y318, A:G319, A:G320, A:G321, A:S322, A:V323, A:P324, A:Y325, A:Q326, A:W327, A:G328, A:G329, A:T330, A:T331, A:G332, A:G333, A:G334, A:S335, A:V336, A:A337, A:A338, A:A340, A:A341, A:K344, A:G389, A:G390, A:S391, A:T392, A:S393, A:K394, A:A395, A:A396, A:P397, A:T398, A:L399, A:Y400, A:L402, A:G403, A:G421, A:G422, A:G423, A:S424, A:S425, A:A426, A:D427, A:A428, A:V429, A:H458, A:F459, A:G460,…	75	0.699
4	A:T518, A:F519, A:N520, A:E521, A:G523, A:G524, A:P525, A:G526	8	0.613

## Sheet: V4
Table S.3 Predicting conformational B-cell epitopes of V4
NO.	Residues	Number of residues	Score
1	A:E1, A:A2, A:A3, A:A4, A:K5, A:M6, A:A7, A:E8, A:N9, A:P10, A:N11, A:I12, A:D13, A:D14, A:L15, A:P16, A:A17, A:P18, A:L19, A:L20, A:A21, A:A22, A:L23, A:G24, A:A25, A:A26, A:D27, A:L28, A:A29, A:L30, A:A31, A:T32, A:V33, A:L36, A:N39, A:L40, A:E42, A:R43, A:A44, A:E45, A:E46, A:T47, A:R48, A:A49, A:E50, A:T51, A:R52, A:T53, A:R54, A:V55, A:E56, A:E57, A:R58, A:R59, A:A60, A:R61, A:L62, A:T63, A:…	92	0.795
2	A:G242, A:T243, A:H244, A:T245, A:Q246, A:V247, A:W248, A:Y260, A:D261, A:V262, A:L263, A:M264, A:R265, A:Y266, A:D267, A:T268, A:A269, A:T270, A:K271, A:E272, A:Y273, A:Q274, A:G275, A:P276, A:G277, A:P278, A:G279, A:E280, A:A281, A:I282, A:E293, A:R294, A:G295, A:G296, A:G297, A:G298, A:S299, A:A300, A:N301, A:A302, A:P303, A:V304, A:T305, A:G306, A:F307, A:Y308, A:G309, A:G310, A:G311, A:S312,…	145	0.76
3	A:E416, A:A417, A:G418, A:V419, A:G436, A:G437, A:S438, A:V439, A:P440, A:Y441, A:D455, A:G462, A:G463, A:S464, A:V465, A:I470, A:T472, A:S473, A:N474, A:S475, A:G476, A:M477, A:G478, A:F479, A:H480, A:G481, A:F482, A:G483, A:G484, A:G485, A:S486, A:A487, A:T488, A:N489, A:E490, A:C491, A:T492, A:H493, A:R494, A:L495, A:G496, A:G497, A:G498, A:S499, A:K500, A:A501, A:D502, A:D503, A:A504, A:L505,…	70	0.643
4	A:T536, A:L537, A:Y538, A:L539, A:L540, A:L541, A:K542, A:G543, A:G544, A:P545, A:P560, A:G561, A:P562, A:G563, A:Q564, A:G565, A:I566, A:N567, A:G568, A:N569, A:V570, A:S571, A:I577, A:I578, A:V579, A:G580, A:G581, A:G582, A:P583, A:G584, A:P585, A:G586, A:V587, A:F588, A:N589, A:L590, A:A591, A:L592, A:K593, A:D594, A:P595, A:Q596, A:L597, A:Y598, A:A600, A:V601, A:G602, A:G603, A:G604, A:G605,…	56	0.634
