# Supplementary material for: Designing a Multi-Epitope Vaccine Candidate Against Rhodococcus equi Based on the Bioinformatics Technique
Source: Vet Sci. 2026 Jul 7;13(7):655. doi: 10.3390/vetsci13070655 (PMC13417819; doi:10.3390/vetsci13070655)
Supplement: Supplementary file 1 [file vetsci-13-00655-s001.zip › Table S.4 The docking results of two target protein.xlsx]

## Sheet: Sheet1
Table S.4 The docking results of two target protein
vaccine constructs	EQCA molecule	Binding Energy (kcal/mol)	Contact Sites (protein1)	Contact Sites (protein2)
V3	Q0R0C1	-329.16	ALA-105, GLN-204, GLN-502, SER-212, TRP-219, HIS-723	GLU-159, ARG-100,ASN-16, ALA-1, SER-22, THR-24
	Q0R0D4	-341.17	GLU-352, SER-310, THR-498, ASN-229, HIS-721, THR-496, ARG-205, HIS-215	ARG-164, GLN-63,GLU-196 , ASP-89,PRO-243, ARG-201, ARG-169, TRP-171
	KM9C44	-285.75	GLN-502, ARG-205, SER-212, ARG-356, LYS-78, GLN-204, PRO-504, ALA-349	GLU-76, ASP-169,ALA-32, LYS-120,THR-167, ASN-37, VAL-73, PRO-122
	KM9C51	-325.24	SER-575, GLY-573, THR-445, GLU-690, SER-568, HIS-215, ASN-229, TRP-219	ARG-178, GLN-185, LYS-64, TYR-39, SER-117, TRP-182, PHE-118
V4	Q0R0C1	-300.36	ARG-471, THR-492, GLY-496, ARG-494, MET-477, HIS-493, TYR-381, VAL-347	GLU-162, TYR-101, CYS-94, CYS-31, CYS-29, THR-130, PHE-160
	Q0R0D4	-341.17	ASN-569, LYS-460, THR-446, ASN-287, ASP-455, THR-472, ASN-474, TYR-434	SER-55, GLU-231, ALA-199, PRO-152, ARG-78, SER-72, PHE-197
	KM9C44	-292.15	MET-477, ARG-471, TYR-381, LEU-286, GLU-416, ARG-415, VAL-347	THR-178, ARG-70, THR-167, THR-78, LYS-120, SER-121, PRO-119, LEU-134
	KM9C51	-305.03	LYS-284, GLY-238, HIS-431, THR-446, ASP-316, ALA-232, ASP-189, GLU-289, LEU-227	GLU-43, LEU-176, ASN-111, GLY-113, ARG-52, PHE-46, ASN-48, ARG-178, VAL-120
