# Supplementary material for: Designing a Multi-Epitope Vaccine Candidate Against Rhodococcus equi Based on the Bioinformatics Technique
Source: Vet Sci. 2026 Jul 7;13(7):655. doi: 10.3390/vetsci13070655 (PMC13417819; doi:10.3390/vetsci13070655)
Supplement: Supplementary file 1 [file vetsci-13-00655-s001.zip › Table S.5 Protein–protein docking score of V3 and V4 by HDOCK.xlsx]

## Sheet: Sheet1
Table S.5 Protein–protein docking score of V3 and V4 by HDOCK
Vaccine	Receport	EVDW	EELE	EGB	ESA	Gbinding energy
V3	Q0R0C1	-197.46+/-15.01	-170.19+/-6.61	110.19+/-5.1	-23.7+/-0.95	-281.16+/-17.2
	Q0R0D4	-241.66+/-9.79	-239.97+/-4.6	144.97+/-4.02	-36.06+/-0.44	-372.72+/-11.55
	KM9C44	-139.96+/-10.84	-82.62+/-2.87	143.92+/-0.63	-17.21+/-0.93	-95.87+/-11.27
	KM9C51	-244.82+/-6.7	-200.26+/-4.29	137.75+/-2.49	-38.74+/-0.14	-346.07+/-8.34
V4	Q0R0C1	-150.33+/-7.86	-103.42+/-2.91	110.96+/-3.12	-20.36+/-0.17	-163.15+/-8.95
	Q0R0D4	-183.22+/-10.13	-157.18+/-6.78	129.05+/-12.19	-29.65+/-3.49	-241+/-12.68
	KM9C44	-130.4+/-5.07	-112.98+/-4	109.52+/-3.65	-15.51+/-0.57	-149.37+/-7.44
	KM9C51	-150.81+/-11.67	-116.89+/-15.04	120.43+/-3.12	-20.81+/-0.5	-168.08+/-15.55
Note: EVDW, van der Waals energy, EELE, electrostatic energy, EGB, polar solvation energy, ESA, solvent accessible surface energy.
